# Supplementary material for: BioWord: A sequence manipulation suite for Microsoft Word
Source: BMC Bioinformatics. 2012 Jun 7;13:124. doi: 10.1186/1471-2105-13-124 (PMC3546851; doi:10.1186/1471-2105-13-124)
Supplement: Additional file 1 — Motif data for several transcription factors as downloaded from the Prodoric database and motif discovery results for MEME and BioWord (greedy search).The file contains the native sites from Prodoric and the expanded sites (±50 bp) used as input for motif discovery, as well as the sites reported by MEME and BioWord for the best of three reported motifs. [file 1471-2105-13-124-S1.xls]

## Sheet: TFBS
Prodoric data					MEME	BioWord
TF	Operon	Site	Length	Input sequences	Site	Site
ArcA	moeA operon	TGCTATAAAT	10	TAATCTTTATTTATAGCTGTTGGTTATTATTTTTTGGAGTTTGGTTGCGCTGCTATAAATTGAATAATTAAAACTTTGTTGCATATTCATAGGATATTTATCTGGTTTGTGT	GTTAATTAAA	ATTGAATAAT
	acnA operon	TGTTATCAAA	10	GACAATTATCGGGCGAAAAGGCAAACCGGGCATTTATATGCCCGGTAAGTTGTTATCAAAGCGTTGCTATCCAGCCCATTTGCATAAACCATTCGGTTACAGGGGCAAGCGT	GTTAATTAAA	TGTTATCAAA
	acnB operon	TTTAAATTTT	10	GCGAACTGCCACCCGCAGGTGCTGTGAATCCGAGTATAAAGAGGCGGTAGTTTAAATTTTGACTAATCTTGGGATTCGTTGAGAAAGGTGATTATCACCATGCGAATTAACG	GTTAATTAAA	TTTTGACTAA
	ancB operon	GATTAGTCAA	10	AAACTTCGTTAATTCGCATGGTGATAATCACCTTTCTCAACGAATCCCAAGATTAGTCAAAATTTAAACTACCGCCTCTTTATACTCGGATTCACAGCACCTGCGGGTGGCA	GTTAATAACC	ACGAATCCCA
	ancB operon	TGCGAATTAA	10	TTTAAATTTTGACTAATCTTGGGATTCGTTGAGAAAGGTGATTATCACCATGCGAATTAACGAAGTTTTTACGGAGGGAAACAATCTCTAGACCATCCTTAACGATTCAGCC	GTTAACTCAC	TTTTGACTAA
	acnB operon	CGTTAATTCG	10	TCGCCAGGCGTTGCACAACCGGTCATCGCACCCGTATTCGGGCAGTGTAGCGTTAATTCGCGACCATCGGGTGTGATCACATCGGCTAAAAAACGTTTGTAACGCTGAATTA	GTTTATTACA	GGCTAAAAAA
	acnB operon	ACTTTTTTAT	10	AAGTTTTTACGGAGGGAAACAATCTCTAGACCATCCTTAACGATTCAGCCACTTTTTTATGTTGCTTTTTTGTAAACAGATTAACACCTCGTCAAAATCCTGCTATTCTGCC	GTTAACTAAT	TGTAAACAGA
	acnB operon	TGTTGCTTTT	10	CGGAGGGAAACAATCTCTAGACCATCCTTAACGATTCAGCCACTTTTTTATGTTGCTTTTTTGTAAACAGATTAACACCTCGTCAAAATCCTGCTATTCTGCCCGTTGCGGT	GTTAACTAAA	TGTAAACAGA
	lpdA operon	TGTTAACAAT	10	CGAAGCGTTTACGGGCTAAGTGGCCCTGGTGGACTCGATTATTCATTGGGTGTTAACAATCATTTTGATGGCGAGATTAAGCGCCGTAATAAAACTGCCGACATCGGCTTTG	GTTAATAAAT	TGTTAACAAT
	aldA operon	TGTTAATTAA	10	CATTCATGTTATTCTCAATAGCGAAGAACATTTTCATTGCTGTAACCTGTTGTTAATTAAGAGCTATGTTAATAACCATTAATTAACAATTGGTTAATAAATTTAAGGGGGT	GTTAAATAAC	TGTTAATTAA
	aldA operon	GGTGAATACA	10	CTGGTATCAGATTTTAGTACGGACATACTGATCTGATTACTACTCTTACTGGTGAATACAGGTAGTAAGAGTACACAATGCCATTATATAATACCTATCCAACATCTAAATT	GTTAATGACC	GGTGAATACA
	cydAB operon	AGTTAACTAA	10	ATTTTTAACAAAATAATAACCCTGGGTGAGTTAATTATAATATAATTATAAGTTAACTAAATGTTAATATTGGCGGGGTGGATTTATGCCTTTATTAGTAATCCTGAAACTC	GTTAATTGAA	AGTTAACTAA
	cydAB operon	AGTTAATTAT	10	CAAGCCACGTATATGTGGCTTTATTTTTAACAAAATAATAACCCTGGGTGAGTTAATTATAATATAATTATAAGTTAACTAAATGTTAATATTGGCGGGGTGGATTTATGCC	GTTATTCCCC	AGTTAACTAA
	cydAB operon	TGTTAATAAA	10	TCACGTGCCGCAAAGGTTGCCGCGCGTATGCAGGATCTCACCTCTTTTATTGTTAATAAATTAGGGGTAGTCGATGTAGGTGCCAGTTTGCAAGGGAGAGCGGTGTATCACC	GATTATCACC	TGTTAATAAA
	cydAB operon	AGTTACCTTA	10	ACCATATTTAATTACGGAACTACCAGATAGTTGGGTTGTTGAGGGAGCAAAGTTACCTTATGAAGTTGCGGGTGGTGTATTTATTATAGAAATTAATAAGAAAAATGGATGT	GTTAATTCGC	AGTTACCTTA
	cydAB operon	TGTTAATCAT	10	ATTCAGGAGCACTTAGCAATGGGCGTTCTACTTTCGTTAGGAGTGAATCATGTTAATCATTTACTTTTATCATATAGTAAACAATCATTGATAAGTCGTTGTTATAACCTGC	GTTTATTGAA	TGTTAATCAT
	cydAB operon	ATATAATTAT	10	AACGAATATTTATTTTGCGTTCCCGTTTGTTTTATTTTTGTTAACATTTAATATAATTATTATTAACCTCGTGGACGCGTTAATGGCTAACTCATAATGGGTATTCAATAAG	GATTATTCAT	TGTTAACATT
	glcDFGB operon	GGTTAACTCA	10	AGACTTAAATGGCGAACGTTAGCTGTGGGGATAATGACACCTTGTTTCCCGGTTAACTCACGTTGCTGGCAAATAGCAAAGAAGCCTTCGATTTTCTCATTTAAACCACCGA	GGTATTCACA	GGTTAACTCA
	sdhCDAB operon	GGTTAATTGT	10	TGATGGTTTTCTATGTGATTTAGTTAATAACCTTCTGGGTTTATTTTAAGGGTTAATTGTTACATTGAAATGGCTAGTTATTCCCCGGGGCGATTTTCACCTCGGGGAAATT	GTTAACACCT	AGTTAATAAC
	sdhCDAB operon	TGTTCACAAA	10	CAGGTAATACCAATGTGATTCATATGCATGGGGAACTGCTGAAAGTGCGTTGTTCACAAAGTGGTCAGGTTCTCGACTGGACAGGAGACGTTACCCCAGAAGATAAATGCCA	GGTATTAACC	TGTGATTCAT
	icdA operon	TGTTAATGAT	10	GCGTTTATTGAAGATGGCCTGTCAATATCCGCACCTGGTGCTGATCTCGTTGTTAATGATACGACCTATAAGTTTGGGGCAACAAATCCGGCGACTGAATGTATCGCGGCGG	GGCTATCAAC	TGTTAATGAT
	lldPRD operon	GGTTAACTAA	10	GGATGGAGTCGAGGAAATATTCACGTTGCGCGGGTACTGGGTTCATATATGGTTAACTAATCTCGGATTTTTCGTCTTATCCCTGTCGGGTTATGCCTTTAGGCTTGTTGCC	GACAATTATC	GGTTAACTAA
	lpdA operon	TGTTAACAAT	10	CGAAGCGTTTACGGGCTAAGTGGCCCTGGTGGACTCGATTATTCATTGGGTGTTAACAATCATTTTGATGGCGAGATTAAGCGCCGTAATAAAACTGCCGACATCGGCTTTG	GGAAATCACC	TGTTAACAAT
	focApflBA operon	AGTTAATTAA	10	ATAAAGCTGTTGTATGTTTGGTGTTAAAAAACATAAACCATCCCTGATAGAGTTAATTAAAACAGGGAATAATATAAAATAGAAATTATTATTCCCTGTATATTCATTCAAT	GGTTATTGAT	AGTTAATTAA
	focApflBA operon	TTTTAATTAA	10	ATGCCCATCACCACTAATGCCAGAGTGCTCTTTTTCATTTTCATTCCTGATTTTAATTAACGCGCGAATATTCAGCGGGAGAGTCCCGTTGAAAACAGGAAAGTTTTTAACC	GATATTTATC	TTTTAATTAA
	sodA operon	AGTTAATTAA	10	ATAAAGCTGTTGTATGTTTGGTGTTAAAAAACATAAACCATCCCTGATAGAGTTAATTAAAACAGGGAATAATATAAAATAGAAATTATTATTCCCTGTATATTCATTCAAT	GACAATCCCT	TGTTAAAAAA
	sodA operon	GGTTCATTAT	10	TTCGGTCGCGTACTCATCGGCAATATCAAAATATTTTAGCGGGATATCGTGGTTCATTATTTGCCCCTGGGGTTAATGCGCTAAGCATAAGGGCGGATGATAGCACTCGTGA	GTTAAATATT	ATCAAAATAT
	aldA operon	CGTTAAAAAT	10	CTATATACCTCATAATTTATATTCCCGGGAATTCATCATGATTATCAAAACGTTAAAAATGAGTGCACGAAAGCGAAATTGATGAAACGTTCGCTCACTATTTACCAGGTAA	GCTAAGTAAT	CGTTAAAAAT
	gltA operon	TGTTGAATGA	10	GGTTTATTACACCGCCCAGCCGAAAGAGCAGAGCGATGAAGATCGGGCGCTGTTGAATGATATGTGGGGGCCGGGCCTGACCCGCTCGCCGGAACAGCAAAAGGTGGTGGAT		TGTTGAATGA
	gltA operon	TGTTACAAAC	10	ACTTATTCTAACGGCATGTTTATTGGCGTAATCAGCAATGACCCTGGTATTGTTACAAACGTAGAATATGGCCAGGAGTGGAAAATCAAGAAAGAAGATATTTCAGACTGGA		AGTGGAAAAT
	focApflBA operon	AGTTATATTA	10	AAGTGCAATTGGTTAGGGTATGGAGATGGGATTGATATTTATTTATAGGAAGTTATATTATTTCCGCAAAGAGATGTTTAAACTAAAATCGTAATTAAGGAAAGAGATGAGA		TTTAAACTAA
	focApflBA operon	TGTTACTTTA	10	ACAGTTTCATGATTTCAATCAAAACCTGTATGGACATAAGGTGAATACTTTGTTACTTTAGCGTCACAGACATGAAATTGGTAAGACCAATTGACTTCGGCAAGTGGCTTAA		TTTCAATCAA
	focApflBA operon	AGTAAATATT	10	CAGAGCAACGATCGCGCGCAGCAGATCGTGGACGCGACCGACAAACTGGCAGTAAATATTGGTCTGGAAATCCTGAAACTGGTTCCGGGCCGTATCTCAACTGAAGTTGATG		AGTAAATATT
	focApflBA operon	TGTTAGTATC	10	TATAAGCCAGGCGAGATATGATCTATATCAATTTCTCATCTATAATGCTTTGTTAGTATCTCGTCGCCGACTTAATAAAGAGAGAGTTAGTGTGAAAGCTGACAACCCTTTT		ACTTAATAAA
	sodA operon	TGTTAATGCC	10	GTGCTGGCATTTGTTTCAAAACCACCTGCCGAAGCTGTGCGTCTGAAAATTGTTAATGCCATGAAAGCAACCGGCAAACCGACGGTGGCGCTGTTTTTAGGTTATACCCCGG		ATGAAAGCAA
	lldPRD operon	AGTTAACCAT	10	CGGGAATATATGGATTGAGGTGTTGCTGAGTCCGTTTGTTTGCAGGGTATAGTTAACCATCTTACAACTTAATCCTGAACGGCTGCCGATGGTTTGCGTCCGGCAGTCGGCG		AGTTAACCAT
	aceA operon	AGTTAATTGA	10	AGCCAGCCCTGGTCCACACGACGCCGCGCCGTTGTTCGACCACTTTATCGAGTTAATTGAGCAGTACCGTAAAACCGCTAAGTAATCAGGAGTAAAAGAGCCATGCCAAAAC		AGTTAATTGA
	appY operon	TGTTAATTGA	10	TTCAATATCGTTTAATAAAGAAAAATTAAGCAAGCTGGATGTTGGTTTTTTGTTAATTGAATGGTTCTAATAATGTTTTTTTACTGTTGTTGAATGTGACTTGATAAGAAAT		TGTTAATTGA
	appY operon	TGTTAATAAA	10	TCACGTGCCGCAAAGGTTGCCGCGCGTATGCAGGATCTCACCTCTTTTATTGTTAATAAATTAGGGGTAGTCGATGTAGGTGCCAGTTTGCAAGGGAGAGCGGTGTATCACC		TGTTAATAAA
	arcA operon	TGTTAAAAAA	10	TGAACTAAAAGCCATACAGGTTACGAAGCATAAAGCTGTTGTATGTTTGGTGTTAAAAAACATAAACCATCCCTGATAGAGTTAATTAAAACAGGGAATAATATAAAATAGA		TGTTAAAAAA
	betIBA operon	TGTTTATCTA	10	ATCGACTGCATCCCCAATTTGGGCATTTTCGCCACTCCATTCATCAGCGGTGTTTATCTATTAAAGCGGTTATTGATTGGACGTTCAATATAAAATGTGTCTTAATTGTTAC		TCTTAATTGT
	betT operon	TGTTACGAAT	10	GTCGATCCCCATTCCCGTTAACACCTCGACGCTAAACAGGTTGCCGAGGCTGTTACGAATGGTTTTACGACGCTGGTTAAAGGCTTCGGTGGTGATGCGGCTCAACACACGA		TGTTACGAAT
	cyoABCDE operon	TGTTAAATAA	10	CTTCCCGTAGCGGGAAATATAATCGGGGGAGGCGATAATTTTTCGATAACTGTTAAATAACGGCCTGGCACGTAAGCTGGAATCCGTTAACGTACCAGCGCGTATCGCGACA		TGTTAAATAA
	dadAX operon	TGTTGAATAA	10	CTTCAACGGTATTCACAGCCTGATAAGGCAGAAAGTTTTGCAGCGCACCTTGTTGAATAAAAAACAGTGCAATCAACAACGCCACAGGGACTAGCACCCATAACGTGATGCG		TGTTGAATAA
	fadBA operon	TGTTAAAAAT	10	ATTTTGACAAAGGTCTTCAGGAAATCACCGACTGGATCGAAAAACGCTTGTGTTAAAAATTTGCTAAATTTTGCCAATTTGGTAAAACAGTTGCATCACAACAGGAGATAGC		TGTTAAAAAT
	nuoABCEFGHIJKLMN operon	TGTTGATATT	10	ATCTTAACCAAACATCAATAGTGTGATTACTAACGTAAATTTTAGGGTTTTGTTGATATTTCGTTGAAGTTAATGACCCGGATTGGCATATGGAGTATTCAGAAAATTTATG		TCTTAACCAA
	mdh operon	AGTTTATCAA	10	CAACGCCTCAGAATACTTTACTGGGGCTATCAACGAGAATGAGAGAGAAAAGTTTATCAATAGCCTGGAATTATTCAATAAACTTAAAACATGCGCAAAAAATCCGGATGAG		AGTTTATCAA
	traY operon	TGTTAATAAA	10	TCACGTGCCGCAAAGGTTGCCGCGCGTATGCAGGATCTCACCTCTTTTATTGTTAATAAATTAGGGGTAGTCGATGTAGGTGCCAGTTTGCAAGGGAGAGCGGTGTATCACC		AGGGAGAGCG
	hyaABCDEF operon	CGATAAAAAT	10	ACCCGCCAGTAATATCAGCATGGCGCTTGCCGTACAGATGACCAGGGTGTCGATAAAAATGCCAATCATCTGGACAATCCCTTGCGCTGCCGGATGCGGAGGCCAGGACGCC		TGTCGATAAA
	hybOABCDEFG operon	TGTAATTAAT	10	GCCGGGGATGGGCAATTCGCTGGTGGAACGTAATCTGGCGGTATTAACCCTGTAATTAATTTGCATAGTGGCAATTTTTTGCCAGACTGAAGAGGTCATACCAGTTATGACC		CTGTAATTAA
	dcuC operon	AGTTAAATAT	10	TGAGATTGCAGGAAAACTCGGTTAACGGAGTGATCGAGTTAACATTGTTAAGTTAAATATTGGTTTCAACTCCGATTTACATGGTTGCTGTGTTGTTAAATTGTACAAAGAT		AGTTAAATAT
	glcDFGB operon	AGTTATTAAG	10	ATTTATGATTTCTCCTGCAGGTGTGACGCCTCCGCCCTGCGTGGGGGCAAAGTTATTAAGCTGATTTACAGCCTGATTATTGTGCGTGAGGCGGCGCACATAATCCAGTATT		AGTTATTAAG
CpxR	cpxP operon	TGCAAACATGCGTCAG	16	CCCAAAATCTTTCTGTCGCGATTCAACGATAGAGAGTTTACGATTCAGGCTGCAAACATGCGTCAGGGGGTGTAAAACAACGTAAAGTCATGGATTAGCGACGTCTGATGACGTAATT	TGTAAAACAACGTAAA	GGTGTAAAACAACGTA
	ybaU operon	GGTAAAGCACTGAAAG	16	CCGGTAAAGAGATCACCATCGCTGCTGCTAAAGTACCGAGCTTCCGTGCAGGTAAAGCACTGAAAGACGCGGTAAACTAAGCGTTGTCCCCAGTGGGGATGTGACGAAGTTCAAGGGC	TGTAAAACAACGTAAA	CAGGTAAAGCACTGAA
	csgDEFG operon	TGTAACTAAATGTAAC	16	ACATCTGATTTCAATCTAGCCATTACAAATCTTAAATCAAGTGTTAAACATGTAACTAAATGTAACTCGTTATATTAAAATGTTAACCTTAAGGTTTTATTAAGTTTAGAAATGATAG	AGTAAAACAGTGTAAA	CATGTAACTAAATGTA
	yihE operon	AGTAAAAGCTTGTAAG	16	TGAAGAAGACTTCAAAACGGCGCTGTTACGCGCTCGCGGCGTAATTAAAGAGTAAAAGCTTGTAAGCGGCGCCACCAAAATCATCGTGAAATGATATCCTTCGTCATTCGTAATGTTT	AGTAAAAGCTTGTAAG	AGAGTAAAAGCTTGTA
	rpoErseABCE operon	TGTAAAGTTCCGTAAC	16	ACTCCATTAGCTGCAATTTGAGCAAGCAAAGGGTTAGAGTGTCTCGTTTTTGTAAAGTTCCGTAACGCATCTGTTTTTGTTTGTCATGCTGTAGACGGATCATTATCTATCATTATAA	CGTAAAGTAAGGTAAA	TTTGTAAAGTTCCGTA
	csgBAC operon	AGTAAAAAATTGTCCA	16	TTGCTGCGATATGTCTTGCGCACAAGCCGTGACAAACCTCGTCTTTTTGCAGTAAAAAATTGTCCACGGAGGTGTGGAGAAAAAACAAGAACGTTTTACATGACGAAAGGACTACACC	GGTAAAACCTGGTAAG	GGAGAAAAAACAAGAA
	hlpAlpxD operon	GGTAAAACCTGGTAAG	16	CGTTCAAAAAGTACGATGGAGACAAGGCAGAACAGTTCCAGTTTAACATCGGTAAAACCTGGTAAGTGTTCTCCACAAAGGAATGTAGTGGTAGTGTAGCGATGACTTTAGGCGATCA	AGTAAAAAGACGTAAA	TCGGTAAAACCTGGTA
	ppiA operon	CGTAAAATTAGGTAAA	16	TTTTGATCACGGAATAAAAAGTGATCGTCAGGTTACATATATTTCAGATACGTAAAATTAGGTAAAGGGATGGCCTTGTTCTTGAAGGCTATTTAGAATCTCTTCACTTGCTTTTTTT	GGTAAAGCACTGAAAG	TACGTAAAATTAGGTA
	motABcheAW	AGTAAAAAGACGTAAA	16	CAGCCTGTTGGCAGCTTTGCCTGCAGCTTATGTCAACCGCCATCCCGGGCAGTAAAAAGACGTAAACTTTCCCAGAATCCTGCCGATATTATCCCACAACTGCTGGATGAACAGAGAG	CGTAAAATTAGGTAAA	CAGTAAAAAGACGTAA
	aer operon	AGTAACAGAGTGAAAG	16	CAGGGCAATAATTGCCTGATTTTTGGGCAAGATAATTAACGTTTTCGTATAGTAACAGAGTGAAAGTATTTTAAATCAAGGAATTAGATTTGTGTTTAAATCGCAAATTGCGATCTAA	AGTAAATTACCGTCAG	ATTTTAAATCAAGGAA
	tsr operon	CGTAAAGTAAGGTAAA	16	GGAGGTAAATTGACCGCTATCCTGTAGTGATGTTGCCAGAGTTACGCGCGCGTAAAGTAAGGTAAATAACTGAGTGGTTATTTTAGGGATGTAAGCGGTCAGTTTTGCGGTTGAGCGG	TGTAAAGTTCCGTAAC	CGCGTAAAGTAAGGTA
	ygjT operon	AGTAAAACAGTGTAAA	16	CCAGACTGGGGTGATTTTTCCGGCAGATAGCGTAAAACTATAATTGCCAAAGTAAAACAGTGTAAAAGGTATGTAACAGACCATTGACTGGCTGAATGGTCTGTCATACTTTGTTACC	AGTAACAGAGTGAAAG	GTGTAAAAGGTATGTA
	dsbC operon	GGTAAAGGCAACAAAG	16	GACTGACAATGAGTGATATCAGCCTGCGTCAGGGCGTGGTACGGGTCATTGGTAAAGGCAACAAAGAGCGTCTGGTGCCGTTAGGTGAAGAGGCGGTTTACTGGCTGGAAACCTATCT	TGTAACTAAATGTAAC	TTGGTAAAGGCAACAA
	cpxRA operon	TGTAAAACAACGTAAA	16	ATTCAACGATAGAGAGTTTACGATTCAGGCTGCAAACATGCGTCAGGGGGTGTAAAACAACGTAAAGTCATGGATTAGCGACGTCTGATGACGTAATTTCTGCCTCGGAGGTATTTAA	AGTAAAAAATTGTCCA	GGTGTAAAACAACGTA
	ygjT operon	TGCAAAGGGGAGTAAC	16	GTATGTAACAGACCATTGACTGGCTGAATGGTCTGTCATACTTTGTTACCTGCAAAGGGGAGTAACTTCATTGCCGGTCGATCGTCATTACGATGTGTGAAAAAACACATCCGGTCAC	GGTAAAGGCAACAAAG	GTGTGAAAAAACACAT
	csgBAC operon	CGTAACGCAGCGTTAA	16	ACAACGCGCGGGTGAGTTATTAAAAATATTTCCGCAGACATACTTTCCATCGTAACGCAGCGTTAACAAAATACAGGTTGCGTTAACAACCAAGTTGAAATGATTTAATTTCTTAAAT		TTATTAAAAATATTTC
	htrA operon	AGTAAATTACCGTCAG	16	TATTCCACAAACTCTCGACGCGCCATCGGCTGGCCTATGTCGAGGCTGTCAGTAAATTACCGTCAGATTCTCCTGAGTTTCCGCTATGGGAATATTATTACCGTTGCCGCCTGCTGCA		TCAGTAAATTACCGTC
Fis	nirBD operon	GAGGCAAAAATGAGC	15	ATAAGCGGGGTTGCTGAATCGTTAAGGTAGGCGGTAATAGAAAAGAAATCGAGGCAAAAATGAGCAAAGTCAGACTCGCAATTATCGGTAACGGTATGGTCGGCCATCGCTTTATCG	GCATAAAATGTGACC	TCGAGGCAAAAATGA
	nirBD operon	GTGCAAAAAATAGAC	15	GATTTGTATAAATTTTCTTAAGTCACGGAATTGTCTGATATTTCATGTTTGTGCAAAAAATAGACAAAATGAGCGGGTTTATAGAAATAGATGCACGTAGCGGGGGAAGAGAGGAAA	GCTGAAAAAATGCGC	TTGTATAAATTTTCT
	acs + nrfABCDEFG operon	GGTTATTTGTTACAC	15	GTGGTATTTTACATGCACTTACAATTGATTAAAGACAACATTCACAGTGTGGTTATTTGTTACACATAGGGGCGAGCAATGTCATGACAGTGTAGGTGCGGTTACTGTCGTGAAAAA	GATTAAAGAATAATC	TTGATTAAAGACAAC
	oriC	ACTCAAAAACTGAAC	15	CGGTGATCCTGGACCGTATAAGCTGGGATCAGAATGAGGGGTTATACACAACTCAAAAACTGAACAACAGTTGTTCTTTGGATAACTACCGGTTGATCCAAGCTTCCTGACAGAGTT	GAGGCAAAAATGAGC	ATACACAACTCAAAA
	fis operon	GAGTTAAGAAATGAC	15	ATGGGCGCTGCGATCAGGCGATTTCTGAGCTGATATTGTCCGATGCGCATGAGTTAAGAAATGACCATACTGTGACTGCAAGGCGGCGTATATTACGCATTTTTTGCACGAGATGAA	GAATAAAAAATGCGC	GTTAAGAAATGACCA
	fis operon	GGTCAAAGTTTGGCC	15	TCGCACCACGCTCATTTTAAATGCAATTCTTTGATCCATCTCAGAGGATTGGTCAAAGTTTGGCCTTTCATCTCGTGCAAAAAATGCGTAATATACGCCGCCTTGCAGTCACAGTAT	GCTAAAAAATTCATC	TTGGTCAAAGTTTGG
	fis operon	GCATTTAAAATGAGC	15	GAGATGAAAGGCCAAACTTTGACCAATCCTCTGAGATGGATCAAAGAATTGCATTTAAAATGAGCGTGGTGCGATAATTACTCATAAAAATCATCATATTAGAAAATAGTGACTAAA	GATTAAAAGATGAGC	ATTAGAAAATAGTGA
	fis operon	GTGTAAATTTTAGTC	15	AAAATTTTCATTCATAAAGAAAAATTGAGAACTTACTCAAATTTCTTTGAGTGTAAATTTTAGTCACTATTTTCTAATATGATGATTTTTATGAGTAATTATCGCACCACGCTCATT	GATAAAAATATGACC	TTTCTAATATGATGA
	fis operon	GCCGATTATTTACGC	15	GGGTGACGCGGGGCGAAGTGCGAGCAAGCTCACAAAAGGCACGTAAATTTGCCGATTATTTACGCAAATTTGCGTGCCAAAATTTTCATTCATAAAGAAAAATTGAGAACTTACTCA	GCGTAAATAATCAGT	ATAAAGAAAAATTGA
	nuoABCEFGHIJKLMN operon	CAAAAACGCAGCAAC	15	CCAAAAGAGAGTATTTTCTTGATCTGTGACACGCTTTTGTCATTCCATAACAAAAACGCAGCAACAAATTTACGTATTTTTTAACATCATTGTAGCAGGTGATTTTTTTCAGGCGAT	GCAAAAAGATTAATA	TTACGTATTTTTTAA
	nuoABCEFGHIJKLMN operon	GCACAAATAATCGCC	15	AACGTACAAAACTGTTCATTTTTCAACCACCAGAGATTCACGTCCCGAACGCACAAATAATCGCCTGAAAAAAATCACCTGCTACAATGATGTTAAAAAATACGTAAATTTGTTGCT	GCACAAATGATAACC	ATGATGTTAAAAAAT
	nuoABCEFGHIJKLMN operon	CAAAAACGCAGCAAC	15	CCAAAAGAGAGTATTTTCTTGATCTGTGACACGCTTTTGTCATTCCATAACAAAAACGCAGCAACAAATTTACGTATTTTTTAACATCATTGTAGCAGGTGATTTTTTTCAGGCGAT	GCTGGAAAAATGTCC	TTACGTATTTTTTAA
	proP operon	TGTGAAGTTGATCAC	15	ATTTGGCGTAAATAATCAGTTACATCAATGAGTCCTAAACGAAATCCATGTGTGAAGTTGATCACAAATTTAAACACTGGTAGGGTAAAAAGGTCATTAACTGCCCAATTCAGGCGT	CCAGAAAACGTGATT	TGGCGTAAATAATCA
	proP operon	GTACATTCCTTAACC	15	AGGGTAAAAAGGTCATTAACTGCCCAATTCAGGCGTCAACTGGTTTGATTGTACATTCCTTAACCGGAGGGTGTAAGCAAACCCGCTACGCTTGTTACAGAGATTGCATCCTGCAAT	GGATAAAGTGTCACT	TTACAGAGATTGCAT
	proP operon	GTACATTCCTTAACC	15	AGGGTAAAAAGGTCATTAACTGCCCAATTCAGGCGTCAACTGGTTTGATTGTACATTCCTTAACCGGAGGGTGTAAGCAAACCCGCTACGCTTGTTACAGAGATTGCATCCTGCAAT	GCACGAAGAGTACGG	TTACAGAGATTGCAT
	proP operon	GGTCATTAACTGCCC	15	AAATCCATGTGTGAAGTTGATCACAAATTTAAACACTGGTAGGGTAAAAAGGTCATTAACTGCCCAATTCAGGCGTCAACTGGTTTGATTGTACATTCCTTAACCGGAGGGTGTAAG	GTAAAAAGCATGATA	GATCACAAATTTAAA
	bglGFB operon	GATAAAAATATGACC	15	GGTTCGGAAATTAATTTAATTGCGTGCAGAGAAAATAGCAATGCGCTATTGATAAAAATATGACCATGCTCGCAGTTATTAACTTTGTGTAATTTTAGGAATTTATAAAGTTATATA	GGTCAGAAAATTATT	TTGATAAAAATATGA
	bglGFB operon	GCAGAGAAAATAGCA	15	TAATGGTTTTTATAACGAACATCCAGGTTCGGAAATTAATTTAATTGCGTGCAGAGAAAATAGCAATGCGCTATTGATAAAAATATGACCATGCTCGCAGTTATTAACTTTGTGTAA	GCGAAAAATATAAAA	TTGATAAAAATATGA
	nrdAB operon	GTTCAAGAAATCGCC	15	GCAAAAAGATTAATAAGCCATCTATATCAATTTATCTAACCTATTATGCCGTTCAAGAAATCGCCGAACAGTTATTTTTAACAAATTTTTCTCTTCCCATTGACTTTCCCGGACACC	CCTTAACGATTCAGC	TTTAACAAATTTTTC
	nrdAB operon	GATTAATAAGCCATC	15	ATTATGTGATGACTCGTGCTTAGATCAATTTTTGCAATCATTAGCAAAAAGATTAATAAGCCATCTATATCAATTTATCTAACCTATTATGCCGTTCAAGAAATCGCCGAACAGTTA	GCGTAAAAAGGTATA	TAGCAAAAAGATTAA
	nrdAB operon	GACCACAACTGATAC	15	AGAAAACAACCATTTCGCCATCAACAATCTCTTACATTCGCTTATATATTGACCACAACTGATACATCAGATTATGTGATGACTCGTGCTTAGATCAATTTTTGCAATCATTAGCAA	GCTGCAAAATGAACC	TCTCTTACATTCGCT
	nrdAB operon	GAATAGAAAACAACC	15	CTTATAATATAAGGTAAATTAACAAAATGGCTTAGCATTTAACAATAACCGAATAGAAAACAACCATTTCGCCATCAACAATCTCTTACATTCGCTTATATATTGACCACAACTGAT	GCAACAAATTTACGT	TCGCTTATATATTGA
	fis operon	GAGTAATTATCGCAC	15	TTCTTTGAGTGTAAATTTTAGTCACTATTTTCTAATATGATGATTTTTATGAGTAATTATCGCACCACGCTCATTTTAAATGCAATTCTTTGATCCATCTCAGAGGATTGGTCAAAG	CAATAACGAATGATA	TTTCTAATATGATGA
	oriC	GCACGATCTGTATAC	15	ATAACTACCGGTTGATCCAAGCTTCCTGACAGAGTTATCCACAGTAGATCGCACGATCTGTATACTTATTTGAGTAAATTAACCCACGATCCCAGCCATTCTTCTGCCGGATCTTCC	CCGCAGAGAGCGAGT	TTGAGTAAATTAACC
	adhE operon	GCATGTTTTGCACAA	15	CATTATAGCTAACAGTTAATAAATTGTAGTATGATTTGGTGGCTACATTAGCATGTTTTGCACAACTAGATAACAATAACGAATGATAGCAATTTTAAGTAGTTAGGAGGTGAAAAA	CTTTAGAAAATGCGT	GTTAATAAATTGTAG
	adhE operon	TAACGAATGATAGCA	15	TAGTATGATTTGGTGGCTACATTAGCATGTTTTGCACAACTAGATAACAATAACGAATGATAGCAATTTTAAGTAGTTAGGAGGTGAAAAATGCTGTCAAAAGGCGTATTGTCAGCG	GCGGGAAGCATATTT	TGATAGCAATTTTAA
	adhE operon	TTATTTATGGCTAAC	15	GAGGTGAAAAATGCTGTCAAAAGGCGTATTGTCAGCGCGTCTTTTCAACCTTATTTATGGCTAACATTATCCGGCTTTTGCTTCGGAGCTAACCGTGATTCAGACCTTTTTTGATTT	GCAATGAAAATGTTC	TGGCTAACATTATCC
	hns operon	GTAGTAATCTCAAAC	15	GCGCACGAAGAGTACGGATGTTGTTCAGAATTTTAAGTGCTTCGCTCATTGTAGTAATCTCAAACTTATATTGGGGTGGTTTGTTGAGGTAATAATAGAGCCTTAAATTCAGTTGTG	GCGAGCAATGTCATG	TTCAGAATTTTAAGT
	hns operon	GGGTGGTTTGTTGAG	15	TTCAGAATTTTAAGTGCTTCGCTCATTGTAGTAATCTCAAACTTATATTGGGGTGGTTTGTTGAGGTAATAATAGAGCCTTAAATTCAGTTGTGCAATAGCCAGGAATGTAAGGAAT	CAGTCGATAGTAACC	TTGAGGTAATAATAG
	hns operon	AATTCAAAATTGTTC	15	GGTAATAATAGAGCCTTAAATTCAGTTGTGCAATAGCCAGGAATGTAAGGAATTCAAAATTGTTCTTTATTTTGTGCCGCCAATAAATATCTTTTCATAAAATTAGCCAGAAAAGAC	GCACTCAGAATTCCT	TTTCATAAAATTAGC
	hns operon	GCTAATTTTATGAAA	15	GTGCTGCGAAATCATCGGTGTAAATAGGGCTATATGCCGCGTCTTTTCTGGCTAATTTTATGAAAAGATATTTATTGGCGGCACAAAATAAAGAACAATTTTGAATTCCTTACATTC	GCGGCGTATATTACG	TTTATGAAAAGATAT
	hns operon	GGTTAAAACTTCCTG	15	AAAGACGCGGCATATAGCCCTATTTACACCGATGATTTCGCAGCACGTGAGGTTAAAACTTCCTGATTCATGTCACATTTTATGGGGAGATTATCGTAGGCTGACGACCTTTCAGTC	GATCCAAGCTTCCTG	TGTCACATTTTATGG
	hns operon	GACGACCTTTCAGTC	15	TTAAAACTTCCTGATTCATGTCACATTTTATGGGGAGATTATCGTAGGCTGACGACCTTTCAGTCTTCTGTATTAGTTGTGTTTACGAGAATTCCCTATTAAGCGAATGATGAAAAG	CTTTCAAGGATACCG	TGTCACATTTTATGG
	hns operon	GATGAAAAGTAGAAC	15	TTCAGTCTTCTGTATTAGTTGTGTTTACGAGAATTCCCTATTAAGCGAATGATGAAAAGTAGAACAGTCGCAATAAGAGCATGGACTTAGTATTGCACTATCTCCTGGAGGTCAACA	CGGGCAAGGGTTACA	ATGATGAAAAGTAGA
	ndh operon	GGTTATTAACATAGC	15	GGCGTAGTCAACGTGACCCCCTTAAATTTATTAACCAATTGTTAATTAATGGTTATTAACATAGCTCTTAATTAACAACAGGTTACAGCAATGAAAATGTTCTTCGCTATTGAGAAT	GGGCGAAGTGCCATT	TTACAGCAATGAAAA
	ndh operon	GCCTATCTTTTCAGC	15	CTCAAATAATAAACAATAAACTCTGTTTTTTGATCTCACCCGGTAAAGTCGCCTATCTTTTCAGCAACAAAACTTGATTAACATCAATTTTGGTATGACCAATGCACCATTCATGTT	GTGTAATAAATAAAG	AACAATAAACTCTGT
	ndh operon	GCTCAAATAATAAAC	15	TACCGAACGCCCTGCATACACCCCTCACTCTATATCACTCTCACAAATTCGCTCAAATAATAAACAATAAACTCTGTTTTTTGATCTCACCCGGTAAAGTCGCCTATCTTTTCAGCA	GGACCGCGGATCATA	TCGCTCAAATAATAA
	queA + tgt + yajC + secDF operon	GCTAAAAAATTCATC	15	GTAAATTGCCGGAAAGCGAGCTTTCCGCGAGATGGGCTAAATGCAGGTGAGCTAAAAAATTCATCGATTATATTCTATCCAAAAGGGGGTAAAGGTTGCAGGGAGAGCGCCCCGGCA	GCATACTAAAAGACT	TCGATTATATTCTAT
	tufB operon	GTTGAAAAAGTGTGC	15	TGATAAAAAGAATTATGGTTTAGCAGGAGCGCATTGTTGAGCACAATGATGTTGAAAAAGTGTGCTAATCTGCCCTCCGTTCGGCTGTTTCTTCATCGTGTCGCATAAAATGTGACC		TCGCATAAAATGTGA
	tufB operon	GATGAAGAAACAGCC	15	CAACTAAAAAATTGCATAATTTGTTTTATTGGTCACATTTTATGCGACACGATGAAGAAACAGCCGAACGGAGGGCAGATTAGCACACTTTTTCAACATCATTGTGCTCAACAATGC		TTGCATAATTTGTTT
	tufB operon	GCATAAAATGTGACC	15	TGAAAAAGTGTGCTAATCTGCCCTCCGTTCGGCTGTTTCTTCATCGTGTCGCATAAAATGTGACCAATAAAACAAATTATGCAATTTTTTAGTTGCATGAACTCGCATGTCTCCATA		TCGCATAAAATGTGA
	nrdAB operon	TAACAAATTTTTCTC	15	AATTTATCTAACCTATTATGCCGTTCAAGAAATCGCCGAACAGTTATTTTTAACAAATTTTTCTCTTCCCATTGACTTTCCCGGACACCTTGTCTGACCTAAGGTGCGCGAAAGCCA		TTTAACAAATTTTTC
	aldB operon	GGCGAAATCTTCGCC	15	GTCATGATCGTCTCCTTGCGGTGTGAGGTATAACAAGGGTAGACGTGACTGGCGAAATCTTCGCCAGTCGGTAACAGCTTTACGACAGCTATCACGAATTTACGGGCAAGGGTTACA		TATCACGAATTTACG
	aldB operon	TAACAGCTTTACGAC	15	TGTGAGGTATAACAAGGGTAGACGTGACTGGCGAAATCTTCGCCAGTCGGTAACAGCTTTACGACAGCTATCACGAATTTACGGGCAAGGGTTACAGAGATAGTTGAAAAAGCGGCT		TAGTTGAAAAAGCGG
	aldB operon	GGCTAACAATTTGCC	15	ACAGCTATCACGAATTTACGGGCAAGGGTTACAGAGATAGTTGAAAAAGCGGCTAACAATTTGCCAGCCGTTGTGGAAATGATGATTACATCGCTGCGCGATAAATCGCCACAATTT		TTGTGGAAATGATGA
	aldB operon	GGAAATGATGATTAC	15	AGGGTTACAGAGATAGTTGAAAAAGCGGCTAACAATTTGCCAGCCGTTGTGGAAATGATGATTACATCGCTGCGCGATAAATCGCCACAATTTCTTCGTGAGTTGCCTGGATCGGGT		TTGTGGAAATGATGA
	acnB operon	GATTAACACCTCGTC	15	GACCATCCTTAACGATTCAGCCACTTTTTTATGTTGCTTTTTTGTAAACAGATTAACACCTCGTCAAAATCCTGCTATTCTGCCCGTTGCGGTACTGGGCATTTACCCTACAAACTG		TTGTAAACAGATTAA
	acnB operon	CCTTAACGATTCAGC	15	ACCATGCGAATTAACGAAGTTTTTACGGAGGGAAACAATCTCTAGACCATCCTTAACGATTCAGCCACTTTTTTATGTTGCTTTTTTGTAAACAGATTAACACCTCGTCAAAATCCT		TTGTAAACAGATTAA
	acnB operon	GTTTAAATTTTGACT	15	GGCGAACTGCCACCCGCAGGTGCTGTGAATCCGAGTATAAAGAGGCGGTAGTTTAAATTTTGACTAATCTTGGGATTCGTTGAGAAAGGTGATTATCACCATGCGAATTAACGAAGT		TAGTTTAAATTTTGA
	marRAB operon	GAACAAAACTTGAAC	15	GGGGTAAACAAGGATAAAGTGTCACTCTTTAGCTAGCCTTGCATCGCATTGAACAAAACTTGAACCGATTTAGCAAAACGTGGCATCGGTCAATTCATTCATTTGACTTATACTTGC		TTGAACAAAACTTGA
	dnaAN + recF operon	GCGCAAGAGATCTTC	15	CCGATCAAGATCCTGCAAAACGATCGGGACCGCGGATCATAGCCTAAACTGCGCAAGAGATCTTCTGTTTCTCACAGATTTTCCCGATTTATCCACAGGACTTTCCAGAACTCGCTA		TTTCTCACAGATTTT
	ptsG operon	GTGTAATAAATAAAG	15	GTTGAAACGTGATAGCCGTCAAACAAATTGGCACTGAATTATTTTACTCTGTGTAATAAATAAAGGGCGCTTAGATGCCCTGTACACGGCGAGGCTCTCCCCCCTTGCCACGCGTGA		TGTAATAAATAAAGG
	ptsG operon	GGCACTGAATTATTT	15	CAACTTCTCCAATGATCTGAAGTTGAAACGTGATAGCCGTCAAACAAATTGGCACTGAATTATTTTACTCTGTGTAATAAATAAAGGGCGCTTAGATGCCCTGTACACGGCGAGGCT		TGTAATAAATAAAGG
	ptsG operon	GTCAAAATGTGCAAC	15	GAAAATTGGGCGGTGAATAACCACGTTTGAAATATTGTGACATATGTTTTGTCAAAATGTGCAACTTCTCCAATGATCTGAAGTTGAAACGTGATAGCCGTCAAACAAATTGGCACT		TTTGAAATATTGTGA
	ptsG operon	GCGGTGAATAACCAC	15	AAGCTCGTAATTAATGGCTAAAACGAGTAAAGTTCACCGCCGAAAATTGGGCGGTGAATAACCACGTTTGAAATATTGTGACATATGTTTTGTCAAAATGTGCAACTTCTCCAATGA		TTTGAAATATTGTGA
	ptsG operon	GGTGAACTTTACTCG	15	ACATATGTCACAATATTTCAAACGTGGTTATTCACCGCCCAATTTTCGGCGGTGAACTTTACTCGTTTTAGCCATTAATTACGAGCTTTAAAAAAACTCATTCAACGGATGGATTGA		TTTAAAAAAACTCAT
	osmE operon	GTTCATATTCCGTCC	15	GCCAGCATGGTTAATACCGCCGCTGCACTCAGAATTCCTGCCATATTCTTGTTCATATTCCGTCCTCTTGTTTATCAGCGTGTTAGATAAGCCTGGAATACATTGGGCGCTTTTTCA		TTGTTCATATTCCGT
	osmE operon	GGCGCTTTTTCAAGC	15	TATTCCGTCCTCTTGTTTATCAGCGTGTTAGATAAGCCTGGAATACATTGGGCGCTTTTTCAAGCCCGTGAACGAAACGGCTCCGCTTTCAGAGGATTCCTGTATGACGTTTTAACC		TGTATGACGTTTTAA
	osmE operon	GGTGGTTAAAACGTC	15	CTTAAAGCTAACCCGTTGCTACTGAAACGACAAGCGACAGCGGGCTGAATGGTGGTTAAAACGTCATACAGGAATCCTCTGAAAGCGGAGCCGTTTCGTTCACGGGCTTGAAAAAGC		GTGGTTAAAACGTCA
	crp operon	GTACAGTTGATAGCC	15	TAATACATTGATGTACTGCATGTATGCAAAGGACGTCACATTACCGTGCAGTACAGTTGATAGCCCCTTCCCAGGTAGCGGGAAGCATATTTCGGCAATCCAGAGACAGCGGCGTTA		TTTCGGCAATCCAGA
	crp operon	GGACGTCACATTACC	15	AAACAGTCAGGATGCTACAGTAATACATTGATGTACTGCATGTATGCAAAGGACGTCACATTACCGTGCAGTACAGTTGATAGCCCCTTCCCAGGTAGCGGGAAGCATATTTCGGCA		ATGCTACAGTAATAC
	crp operon	GTACTGCATGTATGC	15	AAAGCGAAAGCTATGCTAAAACAGTCAGGATGCTACAGTAATACATTGATGTACTGCATGTATGCAAAGGACGTCACATTACCGTGCAGTACAGTTGATAGCCCCTTCCCAGGTAGC		CTACAGTAATACATT
	crp operon	GTACGCGTACTAACC	15	CACTCGCGCTTGCATTTTTGCTACTCCACTGCGTCAATTTTCCTGACAGAGTACGCGTACTAACCAAATCGCGCAACGGAAGGCGACCTGGGTCATGCTGAAGCGAGACACCAGGAG		CTGCGTCAATTTTCC
	topA operon	GTGAACAGAGTCACG	15	GCTATAGCGCCTGTAGGCCAAGACCTGTTAACTCAGTCACCTGAATTTTCGTGAACAGAGTCACGACAAGGGGTTGATATCCGCAGAGAGCGAGTCCATATCGGTAACTCGTTGCCA		CACCTGAATTTTCGT
	topA operon	GGTCTTGGCCTACAG	15	AACCCCTTGTCGTGACTCTGTTCACGAAAATTCAGGTGACTGAGTTAACAGGTCTTGGCCTACAGGCGCTATAGCACGACGGAATTTTGGTCGAATGTCAAGCAAATCTATTGCCAG		TCACGAAAATTCAGG
	topA operon	GGTCGAATGTCAAGC	15	ACTGAGTTAACAGGTCTTGGCCTACAGGCGCTATAGCACGACGGAATTTTGGTCGAATGTCAAGCAAATCTATTGCCAGATTGACGAAAGCGTCACACTGTACCTGATAAAATCCGA		TTGACGAAAGCGTCA
	gltX + valUXY operon	GCTTAAATTTACGAC	15	ATTGTTTTCGTTGACAAATTGCGCAACACGGTCTGTTTTGCGATCATCTTGCTTAAATTTACGACGAACGAACAATTTCTTTAGAAAATGCGTTGACTCATTTTGAACTCTCCCTAT		TTGCTTAAATTTACG
	gltX + valUXY operon	GCTTAAATTTACGAC	15	ATTGTTTTCGTTGACAAATTGCGCAACACGGTCTGTTTTGCGATCATCTTGCTTAAATTTACGACGAACGAACAATTTCTTTAGAAAATGCGTTGACTCATTTTGAACTCTCCCTAT		TTGCTTAAATTTACG
	gltX + valUXY operon	GTCTGTTTTGCGATC	15	GGGTTTCTACCTTACGCATTATTGTTTTCGTTGACAAATTGCGCAACACGGTCTGTTTTGCGATCATCTTGCTTAAATTTACGACGAACGAACAATTTCTTTAGAAAATGCGTTGAC		TTGCTTAAATTTACG
	gltX + valUXY operon	GATCGCAAAACAGAC	15	CAACGCATTTTCTAAAGAAATTGTTCGTTCGTCGTAAATTTAAGCAAGATGATCGCAAAACAGACCGTGTTGCGCAATTTGTCAACGAAAACAATAATGCGTAAGGTAGAAACCCGA		TTTAAGCAAGATGAT
	gltX + valUXY operon	GTTGACAAATTGCGC	15	CCTGATTCCTCAATGTAGTTCGGGTTTCTACCTTACGCATTATTGTTTTCGTTGACAAATTGCGCAACACGGTCTGTTTTGCGATCATCTTGCTTAAATTTACGACGAACGAACAAT		TTGCTTAAATTTACG
	gltX + valUXY operon	GTTGACAAATTGCGC	15	CCTGATTCCTCAATGTAGTTCGGGTTTCTACCTTACGCATTATTGTTTTCGTTGACAAATTGCGCAACACGGTCTGTTTTGCGATCATCTTGCTTAAATTTACGACGAACGAACAAT		TTGCTTAAATTTACG
	tyrT operon	GATTAAAGAATAATC	15	CGTAATTTTCATCCGTAACGGATTAAAGGTAACCAGTTATTTTTGCTGGCGATTAAAGAATAATCGTTCGATTACCGTAAACAAAGACGCGCTGTGCCAGTACTTTGTATAGTGCAC		GCGATTAAAGAATAA
	tyrT operon	GGATTAAAGGTAACC	15	AAGTGTTACGTTGAGAAAAATGAACTGGTTGCGTAATTTTCATCCGTAACGGATTAAAGGTAACCAGTTATTTTTGCTGGCGATTAAAGAATAATCGTTCGATTACCGTAAACAAAG		TTGCGTAATTTTCAT
	tyrT operon	GCGTAATTTTCATCC	15	TCAAATGACGCGCCGCTGTAAAGTGTTACGTTGAGAAAAATGAACTGGTTGCGTAATTTTCATCCGTAACGGATTAAAGGTAACCAGTTATTTTTGCTGGCGATTAAAGAATAATCG		TTGCGTAATTTTCAT
	leuV operon	GCTGGAAAAATGTCC	15	AGTGGTTTTCAGCTTTTCGTCAATAGTTAATTATCGACAGAGGTGTAATTGCTGGAAAAATGTCCATCAGGAAACTAGCGTGCAGGTTTGGTATGCATGCGGGGGCAGATGCCAGAT		TTGCTGGAAAAATGT
	pdhX + tyrS operon	TTTCGCGTCAGCCTT	15	AGCAGAAGTTTCAACAGGGCGAAGTGCCATTGCCGAGCTTTTGGGGCGGTTTTCGCGTCAGCCTTGAACAGATTGAGTTCTGGCAGGGTGGTGAGCATCGCCTGCATGACCGCTTTT		TTGAACAGATTGAGT
	pdxHtyrS operon	TCGCCCTGTTGAAAC	15	TCTGTTCAAGGCTGACGCGAAAACCGCCCCAAAAGCTCGGCAATGGCACTTCGCCCTGTTGAAACTTCTGCTTCAGCTCCAGGAATTTACTTTCAAGGATACCGCGGGCAGAAATGC		TCCAGGAATTTACTT
	guaBA operon	GATAGTAACCCGCCC	15	AAGGTAACATGTGAGCGAGATCAAATTCTAAATCAGCAGGTTATTCAGTCGATAGTAACCCGCCCTTCGGGGATAGCAAGCATTTTTTGCAAAAAGGGGTAGATGCAATCGGTTACG		GAGATCAAATTCTAA
	guaBA operon	GCAGGTTATTCAGTC	15	TTGCAGGGGATTGAGAAGGTAACATGTGAGCGAGATCAAATTCTAAATCAGCAGGTTATTCAGTCGATAGTAACCCGCCCTTCGGGGATAGCAAGCATTTTTTGCAAAAAGGGGTAG		GAGATCAAATTCTAA
	hupA operon	GTATAATTTTTCAGC	15	GATAAAAGGCCTTAGGGCAGACCTGCGTGAGGCGGGTGAGAGCAATATTGGTATAATTTTTCAGCAATAAGACCAGAAAACGTGATTTAACGCCTGATTTGTCGTACCTGGAGTCTT		TTTCAGCAATAAGAC
	hupA operon	GAAGAACGCGATATC	15	AGCAAGAATGGGACATTCAGTGGGAAATATTCCGACTTTTAGCTGAGTGCGAAGAACGCGATATCGAGCTGATAAAAGGCCTTAGGGCAGACCTGCGTGAGGCGGGTGAGAGCAATA		GAGCTGATAAAAGGC
	hupA operon	GTCCCATTCTTGCTC	15	ATATCGCGTTCTTCGCACTCAGCTAAAAGTCGGAATATTTCCCACTGAATGTCCCATTCTTGCTCTACAGCTGGGTTTTCTTTAAGCTCTTCATCGCTCATTTCGCGACCAGCCTGA		TTTCTTTAAGCTCTT
	hupA operon	GGTCGCGAAATGAGC	15	TGAGTAAGACCTCCATCACGACCGTTGCGATGCTGGAAATGACTCAGGCTGGTCGCGAAATGAGCGATGAAGAGCTTAAAGAAAACCCAGCTGTAGAGCAAGAATGGGACATTCAGT		TTAAAGAAAACCCAG
	hupB operon	TGCAAAATAGTGACC	15	GTTCTGACTCTGGCGCTGCAAAATGAACCGTCTGGTATGCAGGTTGTGACTGCAAAATAGTGACCTCGCGCAAAATGCACTAATAAAAACAGGGCTGGCAGGCTAATTCGGGCTTGC		ATGCACTAATAAAAA
	hupB operon	AGTCAGAACTTCCTC	15	TATTTTGCAGTCACAACCTGCATACCAGACGGTTCATTTTGCAGCGCCAGAGTCAGAACTTCCTCAATGCGCTTCACAGGATGAATGTCCAGATCGGCAATTACGTTGTCAGGAATC		GATCGGCAATTACGT
	hupB operon	GCAAAATGAACCGTC	15	CTGGACATTCATCCTGTGAAGCGCATTGAGGAAGTTCTGACTCTGGCGCTGCAAAATGAACCGTCTGGTATGCAGGTTGTGACTGCAAAATAGTGACCTCGCGCAAAATGCACTAAT		TTGAGGAAGTTCTGA
	rrnB operon	GGTTGAATGTTGCGC	15	AGCGTTACGGCTTCGAAACGCTCGAAAAACTGGCAGTTTTAGGCTGATTTGGTTGAATGTTGCGCGGTCAGAAAATTATTTTAAATTTCCTCTTGTCAGGCCGGAATAACTCCCTAT		TTTTAAATTTCCTCT
	rrnB operon	GCTCGAAAAACTGGC	15	CCAGGAGCTGAACAATTATTGCCCGTTTTACAGCGTTACGGCTTCGAAACGCTCGAAAAACTGGCAGTTTTAGGCTGATTTGGTTGAATGTTGCGCGGTCAGAAAATTATTTTAAAT		TAGGCTGATTTGGTT
	rrnB operon	GAACAATTATTGCCC	15	AATCTGCCGATGCGAATATTGCCTTTTGTATGGCAATGACGCCAGGAGCTGAACAATTATTGCCCGTTTTACAGCGTTACGGCTTCGAAACGCTCGAAAAACTGGCAGTTTTAGGCT		ATGCGAATATTGCCT
	rrnA operon	GAATAAAAAATGCGC	15	CCGAGAAATCGCCCATTTAACCGACAAACCGACGCTGAAATAAGCATAAAGAATAAAAAATGCGCGGTCAGAAAATTATTTTAAATTTCCTCTTGTCAGGCCGGAATAACTCCCTAT		AAGCATAAAGAATAA
	rrnA operon	GACGCTGAAATAAGC	15	GAGCAGGTGGCGAATTTCGCCCGAGAAATCGCCCATTTAACCGACAAACCGACGCTGAAATAAGCATAAAGAATAAAAAATGCGCGGTCAGAAAATTATTTTAAATTTCCTCTTGTC		AAGCATAAAGAATAA
	rrnA operon	GCCCATTTAACCGAC	15	AAGTTGTCTATACCGATTGGGAGCAGGTGGCGAATTTCGCCCGAGAAATCGCCCATTTAACCGACAAACCGACGCTGAAATAAGCATAAAGAATAAAAAATGCGCGGTCAGAAAATT		AAGCATAAAGAATAA
	rrnA operon	GGCGAATTTCGCCCG	15	GGTGAAACGGATACGCGCAAAGAAGTTGTCTATACCGATTGGGAGCAGGTGGCGAATTTCGCCCGAGAAATCGCCCATTTAACCGACAAACCGACGCTGAAATAAGCATAAAGAATA		ACGCTGAAATAAGCA
	rrnC operon	GCTGAAAAAATGCGC	15	GTTGCAAAAACGGCAAATTGCTTGTTTTATGGCACATTAACGGGGCTTTTGCTGAAAAAATGCGCGGTCAGAAAATTATTTTAAATTTCCTCTTGTCAGGCCGGAATAACTCCCTAT		TTGCTGAAAAAATGC
	rrnC operon	GCTTGTTTTATGGCA	15	CCTTAGTATGCCACCAGGAAGTGTGATTACGGTTGCAAAAACGGCAAATTGCTTGTTTTATGGCACATTAACGGGGCTTTTGCTGAAAAAATGCGCGGTCAGAAAATTATTTTAAAT		TTGCTGAAAAAATGC
	rrnC operon	GGTTGCAAAAACGGC	15	TCCTTTTTCTTTTTATTCCTCCTTAGTATGCCACCAGGAAGTGTGATTACGGTTGCAAAAACGGCAAATTGCTTGTTTTATGGCACATTAACGGGGCTTTTGCTGAAAAAATGCGCG		TTGCTGAAAAAATGC
	rrnD operon	GTTGTTTTTTCACCC	15	AGGGATCCCAATTTTTTGCACAAGTATTTTTTTGATCTTTTTTTCTGTTTGTTGTTTTTTCACCCTTTTTGCTGCAATCGCACACAAAACGGTGCTTTTTTGCATACTAAAAGACTT		TTGCACAAGTATTTT
	rrnD operon	GCTGCAATCGCACAC	15	CAAGTATTTTTTTGATCTTTTTTTCTGTTTGTTGTTTTTTCACCCTTTTTGCTGCAATCGCACACAAAACGGTGCTTTTTTGCATACTAAAAGACTTGCACAAGGCCAATAATGCCC		TTGCTGCAATCGCAC
	rrnD operon	TACTAAAAGACTTGC	15	TTTTTTCACCCTTTTTGCTGCAATCGCACACAAAACGGTGCTTTTTTGCATACTAAAAGACTTGCACAAGGCCAATAATGCCCCCAAAGTCATTAGTAAATCATTTATTGCTGAGGT		TTGCTGCAATCGCAC
	rrnD operon	GGCCAATAATGCCCC	15	GCAATCGCACACAAAACGGTGCTTTTTTGCATACTAAAAGACTTGCACAAGGCCAATAATGCCCCCAAAGTCATTAGTAAATCATTTATTGCTGAGGTAAGTATGTCTGATGTTTTA		ATTAGTAAATCATTT
	rrnD operon	ATCATTTATTGCTGA	15	ATACTAAAAGACTTGCACAAGGCCAATAATGCCCCCAAAGTCATTAGTAAATCATTTATTGCTGAGGTAAGTATGTCTGATGTTTTACGCCCATACCGCGATCTTTTTCCACAAATC		ATTAGTAAATCATTT
	rrnE operon	GCTGGGGAATGCAGC	15	TTGATGATTGTGGATAACTCTGTGCGTAAAAAGGTATAAAGCGGGCTTTTGCTGGGGAATGCAGCAGTCAGTCATTTTTCTGCAATTTTTCTATTGCGGCCTGCGGAGAACTCCCTA		TTTCTGCAATTTTTC
	rrnE operon	GTGCGTAAAAAGGTA	15	GTTACCGTGGGCAAAATACAGAAATTACATTGATGATTGTGGATAACTCTGTGCGTAAAAAGGTATAAAGCGGGCTTTTGCTGGGGAATGCAGCAGTCAGTCATTTTTCTGCAATTT		ATACAGAAATTACAT
	rrnE operon	GATTGTGGATAACTC	15	CACAATTTTGACTGTGGTTACCGTGGGCAAAATACAGAAATTACATTGATGATTGTGGATAACTCTGTGCGTAAAAAGGTATAAAGCGGGCTTTTGCTGGGGAATGCAGCAGTCAGT		ATACAGAAATTACAT
	rrnE operon	GGGCAAAATACAGAA	15	GCGAATTTTTCTCTTTCAATGGTGATCACAATTTTGACTGTGGTTACCGTGGGCAAAATACAGAAATTACATTGATGATTGTGGATAACTCTGTGCGTAAAAAGGTATAAAGCGGGC		ATACAGAAATTACAT
	rrnE operon	GATCACAATTTTGAC	15	TGTAACGAAAACGTTTGCGCAACGCTCGCGAATTTTTCTCTTTCAATGGTGATCACAATTTTGACTGTGGTTACCGTGGGCAAAATACAGAAATTACATTGATGATTGTGGATAACT		ATACAGAAATTACAT
	rrnG operon	GCTCACTTTTCAGGC	15	AGGGAGTTATTCCGGCCTGACAAGCGAAAAATATAAAAACTTTATCGTTCGCTCACTTTTCAGGCAAAACATCTTAAATATAGTCTTTTCCGTCTAACTTATAGACAAAAACGAGCC		AAGCGAAAAATATAA
	rrnG operon	ATCTTAAATATAGTC	15	CAAGCGAAAAATATAAAAACTTTATCGTTCGCTCACTTTTCAGGCAAAACATCTTAAATATAGTCTTTTCCGTCTAACTTATAGACAAAAACGAGCCCCGAAGGGCTCGTTTTATCA		AAGCGAAAAATATAA
	rrnG operon	GTCTAACTTATAGAC	15	TTATCGTTCGCTCACTTTTCAGGCAAAACATCTTAAATATAGTCTTTTCCGTCTAACTTATAGACAAAAACGAGCCCCGAAGGGCTCGTTTTATCATTTACTGGACGGCGACAATCC		TTAAATATAGTCTTT
	rrnH operon	GATTAAAAGATGAGC	15	CCTGGCAGACCTGCCGCAAGCGATAAAAAAGCAGCAAAAACCGGCACAATGATTAAAAGATGAGCGGTTGAAATAAAAATGCATTTTTCCGCTTGTCTTCCTGAGCCGACTCCCTAT		ATGATTAAAAGATGA
	rrnH operon	GCAGCAAAAACCGGC	15	GCGGATTGGGTGTTAAATAGCCTGGCAGACCTGCCGCAAGCGATAAAAAAGCAGCAAAAACCGGCACAATGATTAAAAGATGAGCGGTTGAAATAAAAATGCATTTTTCCGCTTGTC		ATGATTAAAAGATGA
	rrnH operon	GGGTGTTAAATAGCC	15	GGTGCGTACGGGTAAACCTATTACGCCTGAAGCAGAAAACGCGGCGGATTGGGTGTTAAATAGCCTGGCAGACCTGCCGCAAGCGATAAAAAAGCAGCAAAAACCGGCACAATGATT		AAGCAGAAAACGCGG
	rrnH operon	GCGTACGGGTAAACC	15	GAAGATATGCAGGCAGCGGTTGCGGCGAACGTGGGAACAAAAGTGCTGGTGCGTACGGGTAAACCTATTACGCCTGAAGCAGAAAACGCGGCGGATTGGGTGTTAAATAGCCTGGCA		AAAGTGCTGGTGCGT
	polA operon	GGATTTATTTTTAAC	15	TCATATCTATCCACATTAGAAAAAATCCCATTATCTCAATTATTAGGGATGGATTTATTTTTAACTGCATGAAAAACAAAGACAAACATCATGCTGTAAAAAGCATGATAATAAATT		TAGAAAAAATCCCAT
	polA operon	TAATAAATTAAAAGC	15	TTTTAACTGCATGAAAAACAAAGACAAACATCATGCTGTAAAAAGCATGATAATAAATTAAAAGCGATGTAAATAATTTATGCACAAAGTTATCCACATGACGATTTGCGAGCGATC		GATAATAAATTAAAA
	ygjG operon	GTGCAAAATAACAAC	15	GAAAACGTGCATTTGCGCAGCAATCATCAAATCCATACCCGACAAAAACCGTGCAAAATAACAACAAATGTTAACAGATAGCATTAAATATTGCACAAATGATAACCGAATTTGTGT		TTGCACAAATGATAA
Fnr	narGHJI operon	TTGATCGTTATCAA	14	TCCTAAAGGGGTATCTTAGGAATTTACTTTATTTTTCATCCCCATCACTCTTGATCGTTATCAATTCCCACGCTGTTTCAGAGCGTTACCTTGCCCTTAAACATTAGCAATGTCGA	TTGATTTACATCAA	CTTGATCGTTATCA
	narK operon	TTGATTTACATCAA	14	TCACTATGGGTAATGATAAATATCAATGATAGATAAAGTTATCTTATCGTTTGATTTACATCAAATTGCCTTTAGCTACAGACACTAAGGTGGCAGACATCGAAACGAGTATCAGA	TTGATTTACATCAA	AGCTACAGACACTA
	narK operon	ATGATAAATATCAA	14	AATTCATAGTTAGCCGGGCGGGATGCGTCAATGTCTTTATTTCTATTAATATGATAAATATCAAACAATGTTTAATGTCATTATGGCGAATGCTTCTATTCTATTTTTTAGCCGGG	TTGATTTAAATCAA	TATGATAAATATCA
	fdnG operon	TTGAGGTAGGTCAA	14	AGCATTTTTTTAACTGGCCTGTCAGGCAGTGGTGCGTTTTTCTACCGCTATTGAGGTAGGTCAATTTGCGAAGGCGGATTATTTTGTGGCAAACAGATGTTCTTTTTGATTTCGCG	TTGAGATACATCAA	ATTGAGGTAGGTCA
	adhE operon	TTGATTTGGATCAC	14	TAGCTATAATGGCGAAAAGCGATGCTGAAAGGTGTCAGCTTTGCAAAAATTTGATTTGGATCACGTAATCAGTACCCAGAAGTGAGTAATCTTGCTTACGCCACCTGGAAGTGACG	TTGATTAACATCAA	TTTGATTTGGATCA
	ndh operon	TTGATCTCACCCGG	14	TATATCACTCTCACAAATTCGCTCAAATAATAAACAATAAACTCTGTTTTTTGATCTCACCCGGTAAAGTCGCCTATCTTTTCAGCAACAAAACTTGATTAACATCAATTTTGGTA	TTGATGTAGCTCAA	CTTGATTAACATCA
	ndh operon	TTGATTAACATCAA	14	TGTTTTTTGATCTCACCCGGTAAAGTCGCCTATCTTTTCAGCAACAAAACTTGATTAACATCAATTTTGGTATGACCAATGCACCATTCATGTTATTCTCAATAGCGAAGAACATT	TTGATAACGATCAA	CTTGATTAACATCA
	nrfABCDEFG operon	TTGATTAAAGACAA	14	AGAGGAAGATACTGACTAACTCTAAAGTGGTATTTTACATGCACTTACAATTGATTAAAGACAACATTCACAGTGTGGTTATTTGTTACACATAGGGGCGAGCAATGTCATGACAG	TTGAGTTATCTCAA	ATTGATTAAAGACA
	focApflBA operon	ATGATCTATATCAA	14	GTATTTGCATAAAAACCATGCGAGTTACGGGCCTATAAGCCAGGCGAGATATGATCTATATCAATTTCTCATCTATAATGCTTTGTTAGTATCTCGTCGCCGACTTAATAAAGAGA	ATGATCTATATCAA	TATGATCTATATCA
	yfiD operon	TTGATTTAAATCAA	14	AAACCATTGTTGCTTGAGTGTATATATACTCCTCAAACACCCTTGAATCTTTGATTTAAATCAATAAAAACCACACATCAAGTATGGTCGCAAATGGATTTTATTGTTTTACATCA	TTGTTCTCGATCAA	TTTGATTTAAATCA
	yfiD operon	TTGATGTAAAACAA	14	TAAACGAGTGCAAAAAAATGTAAATTGGTAAAATTTCACACCCGCATAAGTTGATGTAAAACAATAAAATCCATTTGCGACCATACTTGATGTGTGGTTTTTATTGATTTAAATCA	TTGATCGTTATCAA	ATTGATTTAAATCA
	cydAB operon	TTGTTCTCGATCAA	14	GATATTTATCAATGTATAAGTCTTGGAAATGGGCATCAAAAAGAGATAAATTGTTCTCGATCAAATTGGCTGAAAGGCGGTAATTTAGCTATAAATTGATCACCGTCGAAAAATGC	TTGAGGTAGGTCAA	ATTGTTCTCGATCA
	cydAB operon	TTGATATTTATCAA	14	ATGTCACTAAAGTTACCTTATTGAAACATGATTAACATAATTTGTAGGAATTGATATTTATCAATGTATAAGTCTTGGAAATGGGCATCAAAAAGAGATAAATTGTTCTCGATCAA	TTGATTTGGATCAC	ATTGATATTTATCA
	nirB operon	TTGATTTACATCAA	14	TCACTATGGGTAATGATAAATATCAATGATAGATAAAGTTATCTTATCGTTTGATTTACATCAAATTGCCTTTAGCTACAGACACTAAGGTGGCAGACATCGAAACGAGTATCAGA	ATGATTTCAATCAA	TTTGATTTACATCA
	dmsA operon	TTGATACCGAACAA	14	CAATTTTTCTGAATCTAAAAAGCGCCTGCGGGCGCTTTTTTTGTCTCCCTTTGATACCGAACAATAATTACTCCTCACTTACACGTAATACTACTTTCGAGTGAAAATCTACCTAT	TTGATACCGAACAA	TTTGATACCGAACA
	fumB operon	TGCATTTATAAGAA	14	ATTTGTTATTCGAAAATGGCGTGCCGCGTAGTCACGGGCGGCACGCAAAGTGCATTTATAAGAACCCGTACATCGCGGCGAAGATCCAGCCGAAGACGCACGATACGCTCACACCA	TTGAAATTCATCAA	TTTGTTATTCGAAA
	fumB operon	CGGGTTCTTATAAA	14	ATTGGTGTGAGCGTATCGTGCGTCTTCGGCTGGATCTTCGCCGCGATGTACGGGTTCTTATAAATGCACTTTGCGTGCCGCCCGTGACTACGCGGCACGCCATTTTCGAATAACAA	GTGAGCGAGATCAA	ATTTTCGAATAACA
	fumB operon	CTCACACCAATCAA	14	ATAAGAACCCGTACATCGCGGCGAAGATCCAGCCGAAGACGCACGATACGCTCACACCAATCAACCCCGGCAGAATAAAGCTGTGGTTGATGACGAAGCGACCGATGTGGGTGGTG	TTGATATTTATCAT	TACGCTCACACCAA
	yeiL operon	TTGAATCTTAACAA	14	CCAGTTGCGTTATTTTTTCTACAGCAAAGAAAATTCGACCGGGCCGATGATTGAATCTTAACAACAGCGTACGTATGCTAAATATGAGAAATCTCATAGCGGATAAACATCGTGAA	TTGATTAAAGACAA	TATGAGAAATCTCA
	hmp operon	TTGAGATACATCAA	14	AAACACCAAAGAACCATTTACATTGCAGGGCTATTTTTTATAAGATGCATTTGAGATACATCAATTAAGATGCAAAAAAAGGAAGACCATATGCTTGACGCTCAAACCATCGCTAC	TTGAATCTTAACAA	TTTGAGATACATCA
	sodA operon	AAAATGATTATCAA	14	GTTAATGCCGCGTAAGCAGTTGGTTCATTATAGTTAATTAAATGATATTGAAAATGATTATCAATGCCGTACTTTTCGTAAGGGTATGGTTTTGCAGGAAAATGCCCGAGATGTGA	GAGATGTAAAGCAA	ATTGAAAATGATTA
	sodA operon	ATAATCATTTTCAA	14	TCTCGGGCATTTTCCTGCAAAACCATACCCTTACGAAAAGTACGGCATTGATAATCATTTTCAATATCATTTAATTAACTATAATGAACCAACTGCTTACGCGGCATTAACAATCG	TACATAGATAACAA	ATTGATAATCATTT
	ubiCA operon	GAGATGTAAAGCAA	14	CTCTCCGTTACATAACGTAAAGGCATTGTATCGCAGAAAAGTGTTTACGGGAGATGTAAAGCAAATTAAGTGATCTAATACGCAACAAAAACGCAACAATCGCATGAAGTGGTAAA	TGCATTTATAAGAA	ATTAAGTGATCTAA
	acnA operon	TTGAGTTATCTCAA	14	CCCATTTTTAATGAATTAAAGGGCTTTTAATACACCGCAGCAATAACAGCTTGAGTTATCTCAACACAAAATAATAACCGTTAAGGGTGTAGCCTATGATCAACACAAATATGAAA	TGGTTTTGCAGGAA	CTTGAGTTATCTCA
	acnA operon	TTGCTTTGCCACAA	14	TCTGGATCATTACTCACTGATCCTTGACCCCGCTGCGGCGGGGTTGTCATTTGCTTTGCCACAAGGTTTCTCCTCTTTTATCAATTTGGGTTGTTATCAAATCGTTACGCGATGTT		TTTGCTTTGCCACA
	acnA operon	TGGGTTGTTATCAA	14	GGCGGGGTTGTCATTTGCTTTGCCACAAGGTTTCTCCTCTTTTATCAATTTGGGTTGTTATCAAATCGTTACGCGATGTTTGTGTTATCTTTAATATTCACCCTGAAGAGAATCAG		TTTGCTTTGCCACA
	guaBA operon	GTGAGCGAGATCAA	14	TGATTCAGGCGACTAACGGTAAAAATTGCAGGGGATTGAGAAGGTAACATGTGAGCGAGATCAAATTCTAAATCAGCAGGTTATTCAGTCGATAGTAACCCGCCCTTCGGGGATAG		TGTGAGCGAGATCA
	dcuC operon	TACATAGATAACAA	14	GATTAAAATCAAGAAAAACTGCCATTAAGACATTGAAGTTGCTGTTTTTATACATAGATAACAAAACGCATATTTAGCGGTTGGCAATTATCACATAATAATGTGTGCAAATTGAT		ATTATCACATAATA
	dcuC operon	GTGATAATTGCCAA	14	GCAATTAACAAATTTGCATCAATCCACCATCAATTTGCACACATTATTATGTGATAATTGCCAACCGCTAAATATGCGTTTTGTTATCTATGTATAAAAACAGCAACTTCAATGTC		ATCTATGTATAAAA
	dcuC operon	TTGCAATTAACAAA	14	CTATGCTCATATTAGATTATTTTTTGAGCGCACAGCCGCAGCTAACACCATTGCAATTAACAAATTTGCATCAATCCACCATCAATTTGCACACATTATTATGTGATAATTGCCAA		TGTGATAATTGCCA
	nrdDG operon	GTGCTTTGCATCAA	14	TCGATTAATACAACATATTGGGTTGGGACGCATTTTAAAGTCTATATATAGTGCTTTGCATCAAGGATGTTTGAGCTTTTTTTGATGTAGCTCAAAGTAAAAAGCAGAGCGTACGG		TTTGATGTAGCTCA
	nrdDG operon	TTGAGCTACATCAA	14	AATTTACATATCGCTGTAGCGCCCGTCATCCGTACGCTCTGCTTTTTACTTTGAGCTACATCAAAAAAAGCTCAAACATCCTTGATGCAAAGCACTATATATAGACTTTAAAATGC		TTTGAGCTACATCA
	pdhR operon	ATGATTTCAATCAA	14	ACAACTTTGAAACGTTATATATGTCAAGTTGTTAAAATGTGCACAGTTTCATGATTTCAATCAAAACCTGTATGGACATAAGGTGAATACTTTGTTACTTTAGCGTCACAGACATG		CATGATTTCAATCA
	hlyE operon	GTTTGATATTTATC	14	CCCGGCTAAAAAATAGAATAGAAGCATTCGCCATAATGACATTAAACATTGTTTGATATTTATCATATTAATAGAAATAAAGACATTGACGCATCCCGCCCGGCTAACTATGAATT		TTTGATATTTATCA
	yiaKLMNOlyxKsgbHUE	TTGATTTTTATGTC	14	AGCGCAAAGTGTGCCGTAGTTCACGATCTCGACAGATAATTTATAACCAATTGATTTTTATGTCTTTTGAAATTCATCAATCAGATTGCCTTGTTAAAAAGTGATCGATATATTTG		TTTGAAATTCATCA
	ydhYVWXUT operon	TTGATAACGATCAA	14	AATGATAATAAATATCAGTTCACTTATAATTTCTTGCTTTGTAATTTTAATTGATAACGATCAATGTTAAGGGCTCAGAATAATCACATTATTTTTTCTCCTAACCATAAAGGATT		ATTGATAACGATCA
	ydhYVWXUT operon	TTGATAACGATCAA	14	AATGATAATAAATATCAGTTCACTTATAATTTCTTGCTTTGTAATTTTAATTGATAACGATCAATGTTAAGGGCTCAGAATAATCACATTATTTTTTCTCCTAACCATAAAGGATT		ATTGATAACGATCA
	yiaKLMNOlyxKsgbHUE	TTGATTTTTATGTC	14	AGCGCAAAGTGTGCCGTAGTTCACGATCTCGACAGATAATTTATAACCAATTGATTTTTATGTCTTTTGAAATTCATCAATCAGATTGCCTTGTTAAAAAGTGATCGATATATTTG		TTTGAAATTCATCA
	ydhYVWXUT operon	TTGATAACGATCAA	14	AATGATAATAAATATCAGTTCACTTATAATTTCTTGCTTTGTAATTTTAATTGATAACGATCAATGTTAAGGGCTCAGAATAATCACATTATTTTTTCTCCTAACCATAAAGGATT		ATTGATAACGATCA
Fur	sodA operon	GGCATTGATAATCATTTTC	19	CTTCACATCTCGGGCATTTTCCTGCAAAACCATACCCTTACGAAAAGTACGGCATTGATAATCATTTTCAATATCATTTAATTAACTATAATGAACCAACTGCTTACGCGGCATTAACAAT	AATGATAACCATTCTCATA	GCATTGATAATCATTTTCA
	sodA operon	GATATTGAAAATGATTATC	19	GCCGATTGTTAATGCCGCGTAAGCAGTTGGTTCATTATAGTTAATTAAATGATATTGAAAATGATTATCAATGCCGTACTTTTCGTAAGGGTATGGTTTTGCAGGAAAATGCCCGAGATGT	AATAATAATCATTCTCATT	ATATTGAAAATGATTATCA
	fiu operon	CCAAGTGATAATGCTTATC	19	ATGTAAATAAATGTATTTCTTTTTCGCGCAATGGGTGATAGAAAATCGCTCCAAGTGATAATGCTTATCAAAATTATTATCACTTTCACGAGCACTATCACGGGATTAACAGTGGCATCGC	AATAATAATCATTCTCATT	AAAATTATTATCACTTTCA
	fiu operon	AATTTTGATAAGCATTATC	19	GGATGCGATGCCACTGTTAATCCCGTGATAGTGCTCGTGAAAGTGATAATAATTTTGATAAGCATTATCACTTGGAGCGATTTTCTATCACCCATTGCGCGAAAAAGAAATACATTTATTT	AATGATAATCATTATTAAA	AAAGTGATAATAATTTTGA
	fiu operon	GCTTATCAAAATTATTATC	19	GTATTTCTTTTTCGCGCAATGGGTGATAGAAAATCGCTCCAAGTGATAATGCTTATCAAAATTATTATCACTTTCACGAGCACTATCACGGGATTAACAGTGGCATCGCATCCGCAGAGAG	AATGAAATTAATTATCGTT	ATAATGCTTATCAAAATTA
	fiu operon	GAAAGTGATAATAATTTTG	19	AAGCCTCTCTGCGGATGCGATGCCACTGTTAATCCCGTGATAGTGCTCGTGAAAGTGATAATAATTTTGATAAGCATTATCACTTGGAGCGATTTTCTATCACCCATTGCGCGAAAAAGAA	AATGAAATTAATTATCGTT	AAAGTGATAATAATTTTGA
	cirA operon	TGGATTGATAATTGTTATC	19	TTTTCAATTCCATTTCCCTGACAAATCATGCGGATATAAAATTTAACATTTGGATTGATAATTGTTATCGTTTGCATTATCGTTACGCCGCAATCAAAAAAGGCTGACAAATCAGAGGCTG	ATTGATAGTCGTTCTCATT	TTTAACATTTGGATTGATA
	cirA operon	GCAAACGATAACAATTATC	19	GGAACAGCCTCTGATTTGTCAGCCTTTTTTGATTGCGGCGTAACGATAATGCAAACGATAACAATTATCAATCCAAATGTTAAATTTTATATCCGCATGATTTGTCAGGGAAATGGAATTG	AATGATAATCGCTATCACT	CAAACGATAACAATTATCA
	cirA operon	GATAATGCAAACGATAACA	19	AAAGCCGGAACAGCCTCTGATTTGTCAGCCTTTTTTGATTGCGGCGTAACGATAATGCAAACGATAACAATTATCAATCCAAATGTTAAATTTTATATCCGCATGATTTGTCAGGGAAATG	AGTGATAATGATTATCATC	CAAACGATAACAATTATCA
	entC operon	ATAAATGATAATCATTATT	19	CTCAAGAGTTGACATAGTGCGCGTTTGCTTTTAGGTTAGCGACCGAAAATATAAATGATAATCATTATTAAAGCCTTTATCATTTTGTGGAGGATGATATGGATACGTCACTGGCTGAGGA	ATTGATAATTGTTATCGTT	TAAATGATAATCATTATTA
	entC operon	GAAAATATAAATGATAATC	19	CGTTACCTCAAGAGTTGACATAGTGCGCGTTTGCTTTTAGGTTAGCGACCGAAAATATAAATGATAATCATTATTAAAGCCTTTATCATTTTGTGGAGGATGATATGGATACGTCACTGGC	AATGCAAATAGTTATCAAT	TAAATGATAATCATTATTA
	entC operon	GATAATCATTATTAAAGCC	19	AGTTGACATAGTGCGCGTTTGCTTTTAGGTTAGCGACCGAAAATATAAATGATAATCATTATTAAAGCCTTTATCATTTTGTGGAGGATGATATGGATACGTCACTGGCTGAGGAAGTACA	AATGCAAATAGTTATCAAT	TAAATGATAATCATTATTA
	entC operon	CATTATTAAAGCCTTTATC	19	CATAGTGCGCGTTTGCTTTTAGGTTAGCGACCGAAAATATAAATGATAATCATTATTAAAGCCTTTATCATTTTGTGGAGGATGATATGGATACGTCACTGGCTGAGGAAGTACAGCAGAC	ATTGATAATCATTTTCAAT	TAAATGATAATCATTATTA
	exbB operon	CGAATTGATAGTCGTTCTC	19	CTCCAGGACGCAAGTCACAAAATCTGCGCATAATAATATCAAAACGACGTCGAATTGATAGTCGTTCTCATTACTATTTGCATACTGCCGTACCTTTGCTTTCTTTTCCTTGCGTTTACGC	AATGATAACCAATATCATA	AGGACGCAAGTCACAAAAT
	exbB operon	AGTAATGAGAACGACTATC	19	TACTGCGTAAACGCAAGGAAAAGAAAGCAAAGGTACGGCAGTATGCAAATAGTAATGAGAACGACTATCAATTCGACGTCGTTTTGATATTATTATGCGCAGATTTTGTGACTTGCGTCCT	AATGAGAAGCATTATTGAT	GTAATGAGAACGACTATCA
	exbD operon	AGCAACGGCAATCGGCCTC	19	CAGACCACTAACCTGGCAGTCGTTGCGCCGGGTATCGCAGAAGCTCTGTTAGCAACGGCAATCGGCCTCGTGGCAGCGATTCCTGCGGTCGTTATCTATAACGTATTTGCACGCCAGATTG	AACGAGAATGATTATTATA	TTATCTATAACGTATTTGC
	fepB operon	GAAAATGAGAAGCATTATT	19	TGAGGTAACGCAATCTGCAACTCGGGGTTGCATCTGGTTGTGGTTACAATGAAAATGAGAAGCATTATTGATGGATTCGCATAAGCGCAATGTGATGTCCTGCGCCGTTCTGCCCCCTCTC	AAGGAAAATAATTCTTATT	AAAATGAGAAGCATTATTG
	fepB operon	TACAATGAAAATGAGAAGC	19	AACTCTTGAGGTAACGCAATCTGCAACTCGGGGTTGCATCTGGTTGTGGTTACAATGAAAATGAGAAGCATTATTGATGGATTCGCATAAGCGCAATGTGATGTCCTGCGCCGTTCTGCCC	AGTGATAATGCTTATCAAA	AAAATGAGAAGCATTATTG
	fur operon	TATAATGATACGCATTATC	19	TTAACAATATTTGCCAGGGACTTGTGGTTTTCATTTAGGCGTGGCAATTCTATAATGATACGCATTATCTCAAGAGCAAATTCTGTCACTTCTTCTAATGAAGTGAACCGCTTAGTAACAG	AATGATACGCATTATCTCA	ATAATGATACGCATTATCT
	tonB operon	GAATATGATTGCTATTTGC	19	AATTACGCCAAAAATGACATTTTCACTGATCCTGATCGTCTTGCCTTATTGAATATGATTGCTATTTGCATTTAAAATCGAGACCTGGTTTTTCTACTGAAATGATTATGACTTCAATGAC	AATGAGAAATATACGCATT	AATATGATTGCTATTTGCA
	fecA operon	TGTAAGGAAAATAATTCTT	19	TCCCGTTAAAATTCAGTCTATTACGCGGTACTGGATAAACATTTCACCACTGTAAGGAAAATAATTCTTATTTCGATTGTCCTTTTTACCCTTCTCGTTCGACTCATAGCTGAACACAACA	ATTGAATATGATTGCTATT	GTAAGGAAAATAATTCTTA
	fecA operon	CGAAATAAGAATTATTTTC	19	TTTTTGTTGTGTTCAGCTATGAGTCGAACGAGAAGGGTAAAAAGGACAATCGAAATAAGAATTATTTTCCTTACAGTGGTGAAATGTTTATCCAGTACCGCGTAATAGACTGAATTTTAAC	AACGGCAATCGGCCTCGTG	GAAATAAGAATTATTTTCC
	fhuA operon	GATTATTATAAAGATAAGA	19	CGCCATTGGTATATCTCTGATGTAAAGTGAATGATAACGTAAACGAGAATGATTATTATAAAGATAAGATAATATTCGAAACGCTGGCGGGTTCGCAAGCGGTACGCAATCTGAGCGTTCC	AATCACAAAAATCCCCCTA	TAAACGAGAATGATTATTA
	fhuA operon	GAGAATGATTATTATAAAG	19	GGAACGCGCCATTGGTATATCTCTGATGTAAAGTGAATGATAACGTAAACGAGAATGATTATTATAAAGATAAGATAATATTCGAAACGCTGGCGGGTTCGCAAGCGGTACGCAATCTGAG		CAAGCGGTACGCAATCTGA
	fhuA operon	GTAAACGAGAATGATTATT	19	AGTTTTGGAACGCGCCATTGGTATATCTCTGATGTAAAGTGAATGATAACGTAAACGAGAATGATTATTATAAAGATAAGATAATATTCGAAACGCTGGCGGGTTCGCAAGCGGTACGCAA		TAAACGAGAATGATTATTA
	fes operon	GCAAATGCAAATAGTTATC	19	CAGTTGGTTAATTAATGTCCGCGCTTCCCACGGCGCGCCATTACGCTATTGCAAATGCAAATAGTTATCAATAATATTATCAATATATTTCTGCAATCAATGAAAAATTGCACAGTAAACA		CAAATGCAAATAGTTATCA
	fes operon	CAGAAATATATTGATAATA	19	ACGCCGTCACACCATAACCCCATGTTTACTGTGCAATTTTTCATTGATTGCAGAAATATATTGATAATATTATTGATAACTATTTGCATTTGCAATAGCGTAATGGCGCGCCGTGGGAAGC		TTATTGATAACTATTTGCA
	fes operon	CAGAAATATATTGATAATA	19	ACGCCGTCACACCATAACCCCATGTTTACTGTGCAATTTTTCATTGATTGCAGAAATATATTGATAATATTATTGATAACTATTTGCATTTGCAATAGCGTAATGGCGCGCCGTGGGAAGC		TTATTGATAACTATTTGCA
	fes operon	AGTTATCAATAATATTATC	19	TAATGTCCGCGCTTCCCACGGCGCGCCATTACGCTATTGCAAATGCAAATAGTTATCAATAATATTATCAATATATTTCTGCAATCAATGAAAAATTGCACAGTAAACATGGGGTTATGGT		CAAATGCAAATAGTTATCA
	fes operon	ACTATTTGCATTTGCAATA	19	CTGTGCAATTTTTCATTGATTGCAGAAATATATTGATAATATTATTGATAACTATTTGCATTTGCAATAGCGTAATGGCGCGCCGTGGGAAGCGCGGACATTAATTAACCAACTGCACTGC		GCGCGCCGTGGGAAGCGCG
	fepA operon	TATTATCAATATATTTCTG	19	TTCCCACGGCGCGCCATTACGCTATTGCAAATGCAAATAGTTATCAATAATATTATCAATATATTTCTGCAATCAATGAAAAATTGCACAGTAAACATGGGGTTATGGTGTGACGGCGTTA		CAAATGCAAATAGTTATCA
	fepA operon	GCAAATGCAAATAGTTATC	19	CAGTTGGTTAATTAATGTCCGCGCTTCCCACGGCGCGCCATTACGCTATTGCAAATGCAAATAGTTATCAATAATATTATCAATATATTTCTGCAATCAATGAAAAATTGCACAGTAAACA		CAAATGCAAATAGTTATCA
	fepA operon	ATTATTGATAACTATTTGC	19	CCCATGTTTACTGTGCAATTTTTCATTGATTGCAGAAATATATTGATAATATTATTGATAACTATTTGCATTTGCAATAGCGTAATGGCGCGCCGTGGGAAGCGCGGACATTAATTAACCA		TTATTGATAACTATTTGCA
	fepA operon	GATAATATTATTGATAACT	19	CATAACCCCATGTTTACTGTGCAATTTTTCATTGATTGCAGAAATATATTGATAATATTATTGATAACTATTTGCATTTGCAATAGCGTAATGGCGCGCCGTGGGAAGCGCGGACATTAAT		TGTTTACTGTGCAATTTTT
	fepA operon	TATATTGATAATATTATTG	19	TCACACCATAACCCCATGTTTACTGTGCAATTTTTCATTGATTGCAGAAATATATTGATAATATTATTGATAACTATTTGCATTTGCAATAGCGTAATGGCGCGCCGTGGGAAGCGCGGAC		TTATTGATAACTATTTGCA
	fhuE operon	GCAAATGAGAAATATACGC	19	GAGGGTGATGAGCGATTATATTTAGTGTGCGAATAATTTTGTTTGTAAATGCAAATGAGAAATATACGCATTCATATTTGTCATGTAAACCAAACAGAGAATGTCTTTTCAGCGCATTCGC		TAAATGCAAATGAGAAATA
	fhuE operon	TACAAACAAAATTATTCGC	19	CTGTTTGGTTTACATGACAAATATGAATGCGTATATTTCTCATTTGCATTTACAAACAAAATTATTCGCACACTAAATATAATCGCTCATCACCCTCCTCCGGCATGAGCCTGACGACAAC		AAATATGAATGCGTATATT
	yhhX operon	GACAATAATAATCATTCTC	19	TGAGCAATGTCGTGCTTTCAGGTTCTCCGCGAGGGTCTTCCTGATCGCGAGACAATAATAATCATTCTCATTCGCACTTGTCCAACACTTTTTGCAAAAAAATGCATTTGACTCGCATTTG		ACAATAATAATCATTCTCA
	yhhX operon	GCGAATGAGAATGATTATT	19	CTTTCAAATGCGAGTCAAATGCATTTTTTTGCAAAAAGTGTTGGACAAGTGCGAATGAGAATGATTATTATTGTCTCGCGATCAGGAAGACCCTCGCGGAGAACCTGAAAGCACGACATTG		CGAATGAGAATGATTATTA
	nrdHIEF operon + ygaC operon	GTAATTTCGACCACTATTT	19	TGCCTGGTGAATCACAAAAATCCCCCTACCCCGTCACGCTCATATCCAGGGTAATTTCGACCACTATTTGCTATATATTGTGTGGTTGAATCTTTTTTCAACTACATCTAGTATCTCTGTA		GTGGTTGAATCTTTTTTCA
	nohA operon	TAAAGTGATAATGATTATC	19	ACCCGCGAGGTCGCCGCCCCGTAACCTGTCGGATCACCGGAAAGGACCCGTAAAGTGATAATGATTATCATCTACATATCACAACGTGCGTGGAGGCCATCAAACCACGTCAAATAATCAA		AAAGTGATAATGATTATCA
	nohA operon	GTAGATGATAATCATTATC	19	ATAATTGATTATTTGACGTGGTTTGATGGCCTCCACGCACGTTGTGATATGTAGATGATAATCATTATCACTTTACGGGTCCTTTCCGGTGATCCGACAGGTTACGGGGCGGCGACCTCGC		TAGATGATAATCATTATCA
	fhuF operon	ATAATTTTTATCATTTGCA	19	TGCAACATGATTTCATCTCTTTCATTGATAATGATAACCAATATCATATGATAATTTTTATCATTTGCAAGCCAGATAAATCCCTTGCTATCGGGTAAACCTATCGCTATGATTAGCAATC		ATAATGATAACCAATATCA
	fhuF operon	GATAATGATAACCAATATC	19	CCCCAGCCACTGCCCAGCGTACGTTGCAACATGATTTCATCTCTTTCATTGATAATGATAACCAATATCATATGATAATTTTTATCATTTGCAAGCCAGATAAATCCCTTGCTATCGGGTA		ATAATGATAACCAATATCA
	yhhY operon	GACAATAATAATCATTCTC	19	TGAGCAATGTCGTGCTTTCAGGTTCTCCGCGAGGGTCTTCCTGATCGCGAGACAATAATAATCATTCTCATTCGCACTTGTCCAACACTTTTTGCAAAAAAATGCATTTGACTCGCATTTG		ACAATAATAATCATTCTCA
	yhhY operon	GCGAATGAGAATGATTATT	19	CTTTCAAATGCGAGTCAAATGCATTTTTTTGCAAAAAGTGTTGGACAAGTGCGAATGAGAATGATTATTATTGTCTCGCGATCAGGAAGACCCTCGCGGAGAACCTGAAAGCACGACATTG		CGAATGAGAATGATTATTA
	fepD operon	GATAATGAAATTAATTATC	19	ACGGCAATGGCGCGTGTCACGGCAACAGAACCAGACATACGAACTTCCATGATAATGAAATTAATTATCGTTATCGATCTTATTTGGATATGTTAGCATGTGCAGCCTAAGAATAGGTATT		ATAATGAAATTAATTATCG
	fepD operon	GATAACGATAATTAATTTC	19	TTTAAATACCTATTCTTAGGCTGCACATGCTAACATATCCAAATAAGATCGATAACGATAATTAATTTCATTATCATGGAAGTTCGTATGTCTGGTTCTGTTGCCGTGACACGCGCCATTG		ATAACGATAATTAATTTCA
	ybdA operon	GATAATGAAATTAATTATC	19	ACGGCAATGGCGCGTGTCACGGCAACAGAACCAGACATACGAACTTCCATGATAATGAAATTAATTATCGTTATCGATCTTATTTGGATATGTTAGCATGTGCAGCCTAAGAATAGGTATT		ATAATGAAATTAATTATCG
	ybdA operon	GATAACGATAATTAATTTC	19	TTTAAATACCTATTCTTAGGCTGCACATGCTAACATATCCAAATAAGATCGATAACGATAATTAATTTCATTATCATGGAAGTTCGTATGTCTGGTTCTGTTGCCGTGACACGCGCCATTG		ATAACGATAATTAATTTCA
	fecI operon	TGTAATGATAACCATTCTC	19	AGAAAAACAACATGTTAAAAATGTCTATTGGAAACAATTTTATTTCCAATTGTAATGATAACCATTCTCATATTAATATGACTACGTGATAATTAACTTTTGATGCACTCCGCATGTCTGA		GTAATGATAACCATTCTCA
	ycdNOB operon	CGTAATGATAATCGCTATC	19	TTTACATTCCAACATCATTTTATAAACATTCCGCTTGTGTTTTTCTTTGCCGTAATGATAATCGCTATCACTGCGATTTACTTTTCTTTGCATAGATTGACTCAGAAAAACGTTTAAGGGT		GTAATGATAATCGCTATCA
GlpR	glpD operon	TATGTTCGATAACGAACATT	20	TCACTCTAAAATGTTTTTTCAATGTTACCTAAAGCGCGATTCTTTGCTAATATGTTCGATAACGAACATTTATGAGCTTTAACGAAAGTGAATGAGGGCAGCATGGAAACCAAAGATCTGAT	TAATATGTTCGATAACGAAC	AAAGCGCGATTCTTTGCTAA
	glpD operon	TATGAGCTTTAACGAAAGTG	20	AATGTTACCTAAAGCGCGATTCTTTGCTAATATGTTCGATAACGAACATTTATGAGCTTTAACGAAAGTGAATGAGGGCAGCATGGAAACCAAAGATCTGATTGTGATAGGGGGCGGCATCA	TAAAATGAGCGTTATCGCGC	AAAGCGCGATTCTTTGCTAA
	glpD operon	TTTGCGCCAAAACGCAAACC	20	AACAGTCAGAATATTCGAATCCGCGCTTAATTTCCGGTTTTAACACTGAATTTGCGCCAAAACGCAAACCAGTTGATCCCGGCAAGCTGGTGCGTTTACCCAGATGATCGTACATAAACAGA	GAATATGCGCGAAATCAAAC	AATATTCGAATCCGCGCTTA
	glpD operon	AATATTCGAATCCGCGCTTA	20	CATCTGGGCGTTGGCGAGTACCAGACGGGCGTCGTCTACCCAACAGTCAGAATATTCGAATCCGCGCTTAATTTCCGGTTTTAACACTGAATTTGCGCCAAAACGCAAACCAGTTGATCCCG	TAATGTGTGCGGCAATTCAC	AATATTCGAATCCGCGCTTA
	glpFK operon	AATGAGCGTTATCGCGCCAT	20	CGAGCAAAAACGAGAAATATCGAACTTAAAATGTGTGTGCCTCGTCATAAAATGAGCGTTATCGCGCCATTTATTCCATCTGATTGTACATGATGCATGTTTGTTAGATCATTCGCGCAACA		TTTGTTAGATCATTCGCGCA
	glpFK operon	TATGACGAGGCACACACATT	20	CATGCATCATGTACAATCAGATGGAATAAATGGCGCGATAACGCTCATTTTATGACGAGGCACACACATTTTAAGTTCGATATTTCTCGTTTTTGCTCGTTAACGATAAGTTTACAGCATGC		TAAGTTCGATATTTCTCGTT
	glpFK operon	TAAGTTCGATATTTCTCGTT	20	TGGAATAAATGGCGCGATAACGCTCATTTTATGACGAGGCACACACATTTTAAGTTCGATATTTCTCGTTTTTGCTCGTTAACGATAAGTTTACAGCATGCCTACAAGCATCGTGGAGGTCC		TAAGTTCGATATTTCTCGTT
	glpFK operon	TTTGCTCGTTAACGATAAGT	20	CGCTCATTTTATGACGAGGCACACACATTTTAAGTTCGATATTTCTCGTTTTTGCTCGTTAACGATAAGTTTACAGCATGCCTACAAGCATCGTGGAGGTCCGTGACTTTCACGCATACAAC		TAAGTTCGATATTTCTCGTT
	glpFK operon	CGTGATCCATTACGACCGCG	20	TGGGTAGATTTGCTCAAATTCGCGCTGCGACACGCTAATGATATTGGCATCGTGATCCATTACGACCGCGCGGGAGCTGGTGGTGCCCTGGTCGAGCGCAACGATATATTTTTTTTCAGTCA		TTTGCTCAAATTCGCGCTGC
	glpFK operon	TTTGCTCAAATTCGCGCTGC	20	GGCCCAGATTTCCATTGGGTCGTGTTCTACCCAACCTGGTTTTGGGTAGATTTGCTCAAATTCGCGCTGCGACACGCTAATGATATTGGCATCGTGATCCATTACGACCGCGCGGGAGCTGG		TTTGCTCAAATTCGCGCTGC
	glpACB operon	AATGGTAAAAAACGAACTTC	20	TATGAGCGAATATGCGCGAAATCAAACAATTCATGTTTTTACTATGGCTAAATGGTAAAAAACGAACTTCAGAGGGATAACAATGAAAACTCGCGACTCGCAATCAAGTGACGTGATTATCA		TATGAGCGAATATGCGCGAA
	glpACB operon	TATGCGCGAAATCAAACAAT	20	TGTTCAAAATGACGCATGAAATCACGTTTCACTTTCGAATTATGAGCGAATATGCGCGAAATCAAACAATTCATGTTTTTACTATGGCTAAATGGTAAAAAACGAACTTCAGAGGGATAACA		TATGAGCGAATATGCGCGAA
	glpACB operon	TTCGCTCATAATTCGAAAGT	20	TTTTACCATTTAGCCATAGTAAAAACATGAATTGTTTGATTTCGCGCATATTCGCTCATAATTCGAAAGTGAAACGTGATTTCATGCGTCATTTTGAACATTTTGTAAATCTTATTTAATAA		ATTGTTTGATTTCGCGCATA
	glpACB operon	AATGTTCAAAATGACGCATG	20	TCATAAATTAAATGTGAATTGCCGCACACATTATTAAATAAGATTTACAAAATGTTCAAAATGACGCATGAAATCACGTTTCACTTTCGAATTATGAGCGAATATGCGCGAAATCAAACAAT		TATGAGCGAATATGCGCGAA
	glpTQ operon	TGTGTGCGGCAATTCACATT	20	AACGTGATTTCATGCGTCATTTTGAACATTTTGTAAATCTTATTTAATAATGTGTGCGGCAATTCACATTTAATTTATGAATGTTTTCTTAACATCGCGGCAACTCAAGAAACGGCAGGTTC		AATTTATGAATGTTTTCTTA
	glpD operon	TATGTACGATCATCTGGGTA	20	CCACATCGTCCGCATCTGCGCCCGGCGTGGATGATTCGCATTGGTCTGTTTATGTACGATCATCTGGGTAAACGCACCAGCTTGCCGGGATCAACTGGTTTGCGTTTTGGCGCAAATTCAGT		TATGTACGATCATCTGGGTA
	glpD operon	ACTGTTGGGTAGACGACGCC	20	CGCAAATTCAGTGTTAAAACCGGAAATTAAGCGCGGATTCGAATATTCTGACTGTTGGGTAGACGACGCCCGTCTGGTACTCGCCAACGCCCAGATGGTGGTGCGTAAAGGCGGCGAAGTGC		AACCGGAAATTAAGCGCGGA
	glpTQ operon	ATCGCTCGAATCCGCGCGTT	20	GATCTCGATTGCTTATGGATTTTCGAAATTCATCATGGGTTCGGTATCGGATCGCTCGAATCCGCGCGTTTTCCTGCCCGCAGGTTTGATTCTGGCGGCGGCAGTGATGTTGTTTATGGGCT		ATCGCTCGAATCCGCGCGTT
	glpTQ operon	TGGGTTCGGTATCGGATCGC	20	TTTTGCCCTTTCGGGGATCTCGATTGCTTATGGATTTTCGAAATTCATCATGGGTTCGGTATCGGATCGCTCGAATCCGCGCGTTTTCCTGCCCGCAGGTTTGATTCTGGCGGCGGCAGTGA		ATCGCTCGAATCCGCGCGTT
	glpTQ operon	GATTTTCGAAATTCATCATG	20	CTCACGCGGTGATTTAGGTTTTGCCCTTTCGGGGATCTCGATTGCTTATGGATTTTCGAAATTCATCATGGGTTCGGTATCGGATCGCTCGAATCCGCGCGTTTTCCTGCCCGCAGGTTTGA		ATCGCTCGAATCCGCGCGTT
MetJ	abc + yaeD operon	AGACGTCTGGATGCCT	16	GCATGTTTCGACCTGCAAGAAAGTGCTCTTCGCATAAACCTGATTGATTTAGACGTCTGGATGCCTTAACATCCATTTCATTGACGGCGTTGCCCGTTTCAGGCATTCGAGATGCCAC	GGACGTCAATACATCT	AGACGTCTGGATGCCT
	yafC + D operon	TGACTTTGAAACCTCT	16	GCAGGTTGTCCGGCAACATAGCGCATGGCATAGGTGTTTTTTCGCACTTTTGACTTTGAAACCTCTATTACGTCAACCCTTCCGCACTCGGGAGGGTTCTACTGTTATAGGGATTTTA	AGACATCTAAACGTCT	CTACTGTTATAGGGAT
	trs5_1 + ykfD operon	GGACATCTAAACATCC	16	TTCAGTGGCGCATTTTGTTGTGTTGTTTGCATATAACCTTCTAAACGTATGGACATCTAAACATCCAAAGAAGGTTTGTTATACCGCGTTTGTTAACAGAATGCAAAGTCAACCCTGC	GGACATCTAAACATCC	GGACATCTAAACATCC
	trs5_1 + ykfD operon	GGACATCTAAACATCC	16	TTCAGTGGCGCATTTTGTTGTGTTGTTTGCATATAACCTTCTAAACGTATGGACATCTAAACATCCAAAGAAGGTTTGTTATACCGCGTTTGTTAACAGAATGCAAAGTCAACCCTGC	GGACGTTAAAACGTCA	GGACATCTAAACATCC
	trs5_1 + ykfD operon	AGATGTCCATACGTTT	16	CTTTGCATTCTGTTAACAAACGCGGTATAACAAACCTTCTTTGGATGTTTAGATGTCCATACGTTTAGAAGGTTATATGCAAACAACACAACAAAATGCGCCACTGAAGCGCACAATG	GGATGTCTAAACGTAT	GGATGTTTAGATGTCC
	ybdH + L operon	AGACATCTAAACGTCT	16	CACGCGGATAGGATTGTGAGGCATGTTGTGTTGTCCTTATTGTTTTATTTAGACATCTAAACGTCTTGATTGCCAAATACTAGCATCGTGTTATAGTGCCTTCAACACGCAACTTCGT	CGATGTCGAAACGTCC	AGACATCTAAACGTCT
	ybdH + L operon	AGACATCTAAACGTCT	16	CACGCGGATAGGATTGTGAGGCATGTTGTGTTGTCCTTATTGTTTTATTTAGACATCTAAACGTCTTGATTGCCAAATACTAGCATCGTGTTATAGTGCCTTCAACACGCAACTTCGT	GGATGTGTAAACATCT	AGACATCTAAACGTCT
	dsbG + ahpC operon	GGACATCTATACTTCC	16	CCGTTTTTGAATGCCTGGTTTTTAAAAGGTTTAATTTTGGTGTTAATCAAGGACATCTATACTTCCTCCGTGTTTTCGATGAGATGTAAGGTAACCAATTTTTGCCGATTCGGCTAAT	GGACATCTATACTTCC	GGACATCTATACTTCC
	dmsA + B operon	GGACGTTGAGTGGTCA	16	CAACCTGAACAAGGTTTGTATGTGACGGATTCCCCTTAGCGAGAGGAGACGGACGTTGAGTGGTCAGTACGTTAATACAACCACCCTTATCGACACGTTTTGCATCCGGGTCATACCA	AGACCTCGAGACGACC	GTACGTTAATACAACC
	ycbB + K operon	AGACGTCAAGATGACT	16	GTTTATATGCACTTCTGGCGCACAAGAGGCACCTTAACCGCCCGTAAAGCAGACGTCAAGATGACTCAACCCCAGCAGTGACGGGGGCTGCAGAGAATCGCCCCCAATCATGCTAATT	AGACTGCAAGACGTCT	AGACGTCAAGATGACT
	ycbB + K operon	AGACGTCAAGATGACT	16	GTTTATATGCACTTCTGGCGCACAAGAGGCACCTTAACCGCCCGTAAAGCAGACGTCAAGATGACTCAACCCCAGCAGTGACGGGGGCTGCAGAGAATCGCCCCCAATCATGCTAATT	AGACGTCAAGATGACT	AGACGTCAAGATGACT
	yqgD + metK operon	AGCCATCCAGATGTTA	16	AGACACGATTCAAAAAAAAGTGGAAATAGGGTGAAGAATTGACCTAAAATAGCCATCCAGATGTTAATCCATCCATACCGATTAACACTCAGACTGCCAGTGTTTTTAACCTGCAGAG	AGACATCCAGACGTAT	AGATGTTAATCCATCC
	b3007 + metC operon	AGACATCCAGACGTAT	16	TGCTTTATGCCAATTCTTCAGGATGCGCCCGCGAATATTCATGCTAGTTTAGACATCCAGACGTATAAAAACAGGAATCCCGACATGGCGGACAAAAAGCTTGATACTCAACTGGTGA	GTACGTTAATACAACC	AGACATCCAGACGTAT
	b3007 + metC operon	GGATGTCTAAACTAGC	16	AGTATCAAGCTTTTTGTCCGCCATGTCGGGATTCCTGTTTTTATACGTCTGGATGTCTAAACTAGCATGAATATTCGCGGGCGCATCCTGAAGAATTGGCATAAAGCAGAAAATTTTC	AGATGTTAATCCATCC	ATACGTCTGGATGTCT
	yhaQ + P operon	CGATGTCGAAACGTCC	16	TCTGTCGGCGGCGGGTTTATTGTCGAAGAAGAACACTTCGGCCTGTCGCACGATGTCGAAACGTCCGTACCTTACGATTTCCACTCAGCAGGTGAACTGCTGAAAATGTGTGATTACA	ATCCGTTTAGACGTCC	CGATGTCGAAACGTCC
	atpH + A operon	AGACTGCAAGACGTCT	16	ATCAGTTCGCTGATTTCGGTGGAATTCAGTTGCATGCTCCAGTCCCCTTAAGACTGCAAGACGTCTGCAAGGCGCTCAAGACGACCGCGTACGCTGCCATCAATGACCATATCACCCG	GGATGCCTTAACATCC	AGACTGCAAGACGTCT
	atpH + A operon	AGACGTCTTGCAGTCT	16	GGTGATATGGTCATTGATGGCAGCGTACGCGGTCGTCTTGAGCGCCTTGCAGACGTCTTGCAGTCTTAAGGGGACTGGAGCATGCAACTGAATTCCACCGAAATCAGCGAACTGATCA	TGACTTTGAAACCTCT	CGCCTTGCAGACGTCT
	metR + E operon	GGACGGCTAAAATCCT	16	TGCGCTTGAGGAATATACAGTAACCGCCAATTATGGATGTGTAAACATCTGGACGGCTAAAATCCTTCGTCTTTTAAATTTATGGTGCGTTGGCTGCGTTTCTCCACCCCGGTCACTT		GGATGTGTAAACATCT
	trkH + hemG operon	AGACCTCGAGACGACC	16	ACTCCATCATTCACGCCAGAAAGTCGGGGTAAAGAGCACCAGCAATGTAAAGACCTCGAGACGACCAAACAGCATGTTGGCAATCAGGATCCATTTAGCCACCGGGTTCATACTGGTA		AGACCTCGAGACGACC
	trkH + hemG operon	AGACCTCGAGACGACC	16	ACTCCATCATTCACGCCAGAAAGTCGGGGTAAAGAGCACCAGCAATGTAAAGACCTCGAGACGACCAAACAGCATGTTGGCAATCAGGATCCATTTAGCCACCGGGTTCATACTGGTA		AGACCTCGAGACGACC
	metJ + B operon	GGACATCTAAACTTCT	16	AAATGTCAGGCACCAGAGTAAACATTGTGTTAATGGACGTCAATACATCTGGACATCTAAACTTCTTTGCGTATAGATTGAGCAAATCCCAAATAGCCGTTAAAATTATATGCATTAT		GGACATCTAAACTTCT
	metJ + B operon	GGACATCTAAACTTCT	16	AAATGTCAGGCACCAGAGTAAACATTGTGTTAATGGACGTCAATACATCTGGACATCTAAACTTCTTTGCGTATAGATTGAGCAAATCCCAAATAGCCGTTAAAATTATATGCATTAT		GGACATCTAAACTTCT
	metJ + B operon	ATACATCTGGACATCT	16	TGTCGGTGAAATGTCAGGCACCAGAGTAAACATTGTGTTAATGGACGTCAATACATCTGGACATCTAAACTTCTTTGCGTATAGATTGAGCAAATCCCAAATAGCCGTTAAAATTATA		GGACATCTAAACTTCT
	metJ + B operon	GGACGTCAATACATCT	16	CTGGGCTTTGTCGGTGAAATGTCAGGCACCAGAGTAAACATTGTGTTAATGGACGTCAATACATCTGGACATCTAAACTTCTTTGCGTATAGATTGAGCAAATCCCAAATAGCCGTTA		GGACATCTAAACTTCT
	metJ + B operon	GGACGTCAATACATCT	16	CTGGGCTTTGTCGGTGAAATGTCAGGCACCAGAGTAAACATTGTGTTAATGGACGTCAATACATCTGGACATCTAAACTTCTTTGCGTATAGATTGAGCAAATCCCAAATAGCCGTTA		GGACATCTAAACTTCT
	metL + F operon	AGACGTCCAGATGTAA	16	CTCATCAATCGCTTGTAGTTATATGTTGTGTTGTGCACATCTATCCGTTTAGACGTCCAGATGTAAAGATGAAGGAAAAGCCGAAGGGCGTCAACCGAAAAATGACCAATGATGGTGA		ATCCGTTTAGACGTCC
	metL + F operon	AGACGTCCAGATGTAA	16	CTCATCAATCGCTTGTAGTTATATGTTGTGTTGTGCACATCTATCCGTTTAGACGTCCAGATGTAAAGATGAAGGAAAAGCCGAAGGGCGTCAACCGAAAAATGACCAATGATGGTGA		ATCCGTTTAGACGTCC
	metL + F operon	GGACGTCTAAACGGAT	16	TGGTCATTTTTCGGTTGACGCCCTTCGGCTTTTCCTTCATCTTTACATCTGGACGTCTAAACGGATAGATGTGCACAACACAACATATAACTACAAGCGATTGATGAGGTAAGGTATG		GGACGTCTAAACGGAT
	metL + F operon	GGACGTCTAAACGGAT	16	TGGTCATTTTTCGGTTGACGCCCTTCGGCTTTTCCTTCATCTTTACATCTGGACGTCTAAACGGATAGATGTGCACAACACAACATATAACTACAAGCGATTGATGAGGTAAGGTATG		GGACGTCTAAACGGAT
	yjaB + metA operon	GGATGTCTAAACGTAT	16	CAACATGCAGGCTCGACATTGGCAAATTTTCTGGTTATCTTCAGCTATCTGGATGTCTAAACGTATAAGCGTATGTAGTGAGGTAATCAGGTTATGCCGATTCGTGTGCCGGACGAGC		GGATGTCTAAACGTAT
	yjaB + metA operon	GGATGTCTAAACGTAT	16	CAACATGCAGGCTCGACATTGGCAAATTTTCTGGTTATCTTCAGCTATCTGGATGTCTAAACGTATAAGCGTATGTAGTGAGGTAATCAGGTTATGCCGATTCGTGTGCCGGACGAGC		GGATGTCTAAACGTAT
	treR + mgtA operon	GGACGTTAAAACGTCA	16	ATGTCTTCAGGCGTGGCGAAGCCTTACCTGAAGGTAATAAAGCTGAGCAGGGACGTTAAAACGTCACGGCCTTACGCATCCGGTAACGCCGTGAAAAGACGGGCTTACCGGAAAAGTT		GGACGTTAAAACGTCA
	metR + E operon	AAACTTGCCGCCTTCC	16	TGCGTTTCTCCACCCCGGTCACTTACTTCAGTAAGCTCCCGGGGATGAATAAACTTGCCGCCTTCCCTAAATTCAAAATCCATAGGATTTACATATAATTAGAGGAAGAAAAAATGAC		ATATAATTAGAGGAAG
Mlc	ptsG operon	CACAGA	6	AATTTTATTGACTTAGGTCACTAAATACTTTAACCAATATAGGCATAGCGCACAGACAGATAAAAATTACAGAGTACACAACATCCATGAAACGCATTAGCACCACCA	CAATAT	CTAAAT
	ptsG operon	CGAGCT	6	CATCTTCCGAATACAGCATCAGTTTCTGCGTTCCACAAAGCGACTGTGTGCGAGCTGAACGGGCAATGCAGGAAGAGTTCTACCTGGAACTGAAAGAAGGCTTACTGG	CAATAT	CGAATA
	malT operon	CGCAAA	6	TGGACGTGAGTCAGCCGAACAACTGGCCGCGTGTGGAAGAGTTGTTCCGCCGCAAAATCTGGCAACTGAAAGAGCTGGGTTATGCAGCCGTGGATGATGAAACCACGC	CAATAT	CGAACA
	manXYZ operon	CGAAAA	6	GCCGGCGTATTAGAAGCGCGCGGTCACAACGTTACTGTTATCGATCCGGTCGAAAAACTGCTGGCAGTGGGGCATTACCTCGAATCTACCGTCGATATTGCTGAGTCC	CGATAT	CGAAAA
	manXYZ operon	CGAAAT	6	CATTATCTCGGTGGTAGGTGATGGTATGCGCACCTTGCGTGGGATCTCGGCGAAATTCTTTGCCGCACTGGCCCGCGCCAATATCAACATTGTCGCCATTGCTCAGGG	CAAAAT	CGAAAT
	mlc operon	CGAAAT	6	CATTATCTCGGTGGTAGGTGATGGTATGCGCACCTTGCGTGGGATCTCGGCGAAATTCTTTGCCGCACTGGCCCGCGCCAATATCAACATTGTCGCCATTGCTCAGGG		CGAAAT
	ptsH operon	CGAAAT	6	CATTATCTCGGTGGTAGGTGATGGTATGCGCACCTTGCGTGGGATCTCGGCGAAATTCTTTGCCGCACTGGCCCGCGCCAATATCAACATTGTCGCCATTGCTCAGGG		CGAAAT
NagC	nagE operon	TTAATTTGCGATACGAATTAA	21	GGGAGTGATAATAACGATATTTGGTGACAAAACTCACAAAAGACACGCGTTTAATTTGCGATACGAATTAAATTTTCACACACTCTGTAGCAGATGATCTAACAATCTGATTACAGAACATCG	TTAATTTGCGATACGAATTAA	TTAATTTGCGATACGAATTAA
	nagABCD operon	TTATTTTATCATTCAAAAAAT	21	TCACCAAATATCGTTATTATCACTCCCTTTTACTGGCTAAACCAGAAAACTTATTTTATCATTCAAAAAATCAGGTCGGATTGACGCCTGTCTGCGCAAATCCAGGTTACGCTTAAAGATGCC	ATATTTTACCTTTCGAAATTT	TTATTTTATCATTCAAAAAAT
	manXYZ operon	ATATTTTACCTTTCGAAATTT	21	CCTCTGATTTGGCAAAGATTTACCTTCCTTTGCAAACGAATGTGACAAGGATATTTTACCTTTCGAAATTTCTGCTAATCGAAAGTTAAATTACGGATCTTCATCACATAAAATAATTTTTTC	TTAATTATCTTCGCGAATTAT	ATATTTTACCTTTCGAAATTT
	manXYZ operon	TTATTTTAGATATCGAAAAAA	21	CGAATCGATTCAGATAAGGGCTACAACCAAAAACCCCTGCGTTTCGCGATTTATTTTAGATATCGAAAAAATTATTTTATGTGATGAAGATCCGTAATTTAACTTTCGATTAGCAGAAATTTC	TTATTTTATCATTCAAAAAAT	TTATTTTAGATATCGAAAAAA
	glmUS operon	TTTATTCATTGATCGAAATAA	21	GAATAGCGTTCACATAGATCCTGCTGATATAAAACCCCCCTGTTTTCCTGTTTATTCATTGATCGAAATAAGAGCAAAAACATCCACCTGACGCTTAAATTAAGGTACTGCCTTAATTTTCTG	TTTATTCATTGATCGAAATAA	TTTATTCATTGATCGAAATAA
	glmUS operon	TCTGTCCATTTCACGATGAAA	21	AAAATGGCGCTTTCGTCAGCGGGGATAATCCGTTATTGAACAATTTATCCTCTGTCCATTTCACGATGAAAAAAATGTAGTTTTTTCAAGGTGAAGCGGTTTAAATTCGTTCTCAAATTACAG		TTAAATTCGTTCTCAAATTAC
	chb operon	TTAATTATCTTCGCGAATTAT	21	GAGTAACAACGGAAACCGGCCATTGCGCCGGTTTTTTTTGGCCTGAGTTCTTAATTATCTTCGCGAATTATTTGCCCGAAATGTGAAGAGGGTCATAACCACAGGTCAAGGAGAAACAATTTA		TTAATTATCTTCGCGAATTAT
PhoB	psiE operon	TGTGACGGAGATCTAT	16	TCATAGCAGTACCTCCTTCACAGTGGCGAGCTTCCTGTATAACGCAAAAATGTGACGGAGATCTATATTTTTTGTGTATGTTTTGTTCAACCTGGATTTGGAGCGCGCCTCCACCAAA	CTGTCATAAAACTGTC	ATAACGCAAAAATGTG
	psiE operon	TGAACAAAACATACAC	16	CTACGGGTAGGTATATCCGGCTTTGGTGGAGGCGCGCTCCAAATCCAGGTTGAACAAAACATACACAAAAAATATAGATCTCCGTCACATTTTTGCGTTATACAGGAAGCTCGCCACT	CTGTCATAAAGTTGTC	CCGTCACATTTTTGCG
	pstSCAB-phoU operon	TTACATATAACTGTCA	16	TTAAATCAGACTGAAGACTTTATCTCTCTGTCATAAAACTGTCATATTCCTTACATATAACTGTCACCTGTTTGTCCTATTTTGCTTCTCGTAGCCAACAAACAATGCTTTATGAATC	CTGTCATCACTCTGTC	CTGTCATAAAACTGTC
	pstSCAB-phoU operon	TGTCATAAAACTGTCA	16	TTGACTGAATATCAACGCTTATTTAAATCAGACTGAAGACTTTATCTCTCTGTCATAAAACTGTCATATTCCTTACATATAACTGTCACCTGTTTGTCCTATTTTGCTTCTCGTAGCC	CTGACACAAAATTGTG	CTGTCATAAAACTGTC
	phoA operon	TGTCATAAAGTTGTCA	16	AGAAGTTATTGAAGCATCCTCGTCAGTAAAAAGTTAATCTTTTCAACAGCTGTCATAAAGTTGTCACGGCCGAGACTTATAGTCGCTTTGTTTTTATTTTTTAATGTATTTGTACATG	GTGTCAGAAAGATGAC	CTGTCATAAAGTTGTC
	phn operon	TGTTAGTCACTTTTAA	16	GGGAGGCCCGCCCTCCCGCACTGTCATCGAATTCCCGTTAACTCTTCATCTGTTAGTCACTTTTAATTAACCAAATCGTCACAATAATCCGCCACGATGGAGCCACTTTTTTAGGGAG	CTGTCATCGAATTCCC	TCGTCACAATAATCCG
	phoH operon	TGTCATCACTCTGTCA	16	ACTGATGCCTGATGCAAATCCTGCTGAAAGCACACAGCTTTTTTCATCACTGTCATCACTCTGTCATCTTTCCAGTAGAAACTAATGTCACTGAAATGGTGTTTTATAGTTAAATATA	CTGCCAACAATTTGCT	CTGTCATCACTCTGTC
	spoT operon	TGGGCATGATACTGAA	16	GAACAGTTACGCGTGCCATACTTAAAAAGCTCCACAGGTGAAGAAATGACTGGGCATGATACTGAAATCAGGTTCAGTCTGCCAACAATTTGCTGATTAAAGCGTCATGACGCTGCTT	TTGAAATAACTATATC	CTGAAATCAGGTTCAG
	asr operon	TGGCAGACTTCCGTGA	16	TTTCATTTAACCCCACTGCGGGGCCGTTGAAATAACTATATCCCTGGGAATGGCAGACTTCCGTGAGTGGTTGGTTTCAGCGTGTAACGATATGTACAAACGCTGAATAAATTACAGC	GTGACGGAGATCTATA	TTGAAATAACTATATC
	iciA operon	TGACACAAAATTGTGT	16	TTAACCACGGATACAAATGTTACCCGCCGACGGCTTCGGTATATGCAACCTGACACAAAATTGTGTCATAGTGCAGGAAAAAGCATTTACCAGGAGCAGACAACAGCAATGAAACGCC		CTGACACAAAATTGTG
	ugpBAECQ operon	TTACAGAAAAATAACT	16	TGCGCGAATTCACGCGTTTTATGCTCGCGGGGTAACATGACATGCTCGAATTACAGAAAAATAACTTTTTTGTTACATTTGTAAGATAGTAAGGTGTCAGAAAGATGACAAGGCGGTG		GTGTCAGAAAGATGAC
	ugpBAECQ operon	TGTTACATTTGTAAGA	16	ATGCTCGCGGGGTAACATGACATGCTCGAATTACAGAAAAATAACTTTTTTGTTACATTTGTAAGATAGTAAGGTGTCAGAAAGATGACAAGGCGGTGACGGCGTGGGTGAGGGAAAA		GTGTCAGAAAGATGAC
	ugpBAECQ operon	TGTCATCTTTCTGACA	16	CTTATCCGTGCCCCATCTCCCATTTTCCCTCACCCACGCCGTCACCGCCTTGTCATCTTTCTGACACCTTACTATCTTACAAATGTAACAAAAAAGTTATTTTTCTGTAATTCGAGCA		TTGTCATCTTTCTGAC
	ugpBAECQ operon	CGTCACCGCCTTGTCA	16	ATATTTTCCCGCTTATCCGTGCCCCATCTCCCATTTTCCCTCACCCACGCCGTCACCGCCTTGTCATCTTTCTGACACCTTACTATCTTACAAATGTAACAAAAAAGTTATTTTTCTG		TTGTCATCTTTCTGAC
PhoP	mgtA operon	GGTTTATCGTTGGTTTA	17	TAATTATTTGAGCCTAACGTTACCCGTGCATTCAGCAATGGGTAAAGTCTGGTTTATCGTTGGTTTAGTTGTCAGCAGGTATTATATCGCCATAGATGCTACGAATATTATTGGATTCT	TGTTTAGGGTTTGTTTA	GGTTTATCGTTGGTTTA
	phoPQ operon	GGTTTATTTAATGTTTA	17	TATTAAGATTATCCGCTTTTTATTTTTTCACTTTACCTCCCCTCCCCGCTGGTTTATTTAATGTTTACCCCCATAACCACATAATCGCGTTACACTATTTTAATAATTAAGACAGGGAG	GGTTTATCGTTGGTTTA	GGTTTATTTAATGTTTA
	mgrB operon	TAGTTAGGCGCTGTTTA	17	AATATGCGCTGAAGCAAGCGACTCATTCCGAAAAAGCACGAATATCGACATAGTTAGGCGCTGTTTAACTAACGCATGCTAGTTTAATGACATAAGGTAGGTGAAACGGAGATTGGAGT	GGTTTATCGTTGGTTTA	TAGTTAGGCGCTGTTTA
	rstAB operon	TGTTTAGAAACGATTGA	17	TACCTTAACACTTCCATAACAAGTCATCAGTAGAATACCTGATGAAAACTTGTTTAGAAACGATTGATAGTAAGTAAAAACAGCGCGGTGTATTGTGACGTTTTTATATCTACCGTGAA	TGTTTAGGTTTTGTTTA	TGTTTAGAAACGATTGA
	slyB operon	TGTTTATAATTGGTTGA	17	CCGTTGGTAGTAAAACATTATCTTCAAATCAATAATCATCATGAATGTTTTGTTTATAATTGGTTGATCCTACTTTCATTATGATTTGCTCATATTTGGTAGAACATGTAACCATGGAT	TGTTTATAATTGGTTGA	TGTTTATAATTGGTTGA
	yrbL operon	TGTTTAGGTTTTGTTTA	17	TTGTGCGCTTTTCACTTTCAGAAGAACCTTAAGAAAACCTTAAGAGGCATTGTTTAGGTTTTGTTTAAGTTAATCGACCATACTGGAGATCGTCAGAAAATATTTCCAGGAGATGGCAT	GGTTTATTTAATGTTTA	TGTTTAGGTTTTGTTTA
	vboR operon	TGTTTAGGGTTTGTTTA	17	CGCACCTGGCATACATTAATAAATATTAACAATATGAAATTTCAACTCATTGTTTAGGGTTTGTTTAATTTTCTACACATACGATTCTGCGAACTTCAAAAAGCATCGGGAATAACACC	TAGTTAGGCGCTGTTTA	TGTTTAGGGTTTGTTTA
	treR operon	GGTTTATCGTTGGTTTA	17	TAATTATTTGAGCCTAACGTTACCCGTGCATTCAGCAATGGGTAAAGTCTGGTTTATCGTTGGTTTAGTTGTCAGCAGGTATTATATCGCCATAGATGCTACGAATATTATTGGATTCT	TGATGAAAACTTGTTTA	GGTTTATCGTTGGTTTA
SoxS	sodA operon	ACGGCATTGATAATCATTTT	20	TGCTTCACATCTCGGGCATTTTCCTGCAAAACCATACCCTTACGAAAAGTACGGCATTGATAATCATTTTCAATATCATTTAATTAACTATAATGAACCAACTGCTTACGCGGCATTAACAA	TATGGCACGAAAAACCAAAC	CATTTTCAATATCATTTAAT
	marRAB operon	TTAGCAAAACGTGGCATCGG	20	TGTCACTCTTTAGCTAGCCTTGCATCGCATTGAACAAAACTTGAACCGATTTAGCAAAACGTGGCATCGGTCAATTCATTCATTTGACTTATACTTGCCTGGGCAATATTATCCCCTGCAAC	CATGGCACGAAAGACCAAAC	CATTGAACAAAACTTGAACC
	nfnB operon	AGCGCATTTTTCTCGCTTAC	20	GGCTAAACGCGATCAAAAAAGAGTGCGTCCAGGCTAAAGCGGAAATCTATAGCGCATTTTTCTCGCTTACCATTTCTCGTTGAACCTTGTAATCTGCTGGCACGCAAAATTACTTTCACATG	AGTGGCACGTTTGGCGAAAT	CACGCAAAATTACTTTCACA
	ybjC operon	AAAGCTATAACTGTTAAACA	20	GCTAAAATGTATTCGCTGAAAGTAGGTTTAACCTGTTGCATTAATTGCTAAAAGCTATAACTGTTAAACACAATACAGTGAAAAGTTTTAGACTGAAGGCTCACTTTGCAGAGGGAAGCGTA	GGAGGCACTAACGGTTAAAT	TAAAAGCTATAACTGTTAAA
	yhbW operon	ATAGCTCACTTTGTTAACAA	20	TAACGGCTACTGGCGGCGGCTGGCAGGACTGGAGCTGCAAGCCTAAGTAAATAGCTCACTTTGTTAACAACTTTAACTACTCTTTAATGCAGTATTAAAGATTAATCGGTAACAAAGTGAGC	GACAGCACTGAATGTCAAAA	AAATAGCTCACTTTGTTAAC
	pgi operon	ACGGCACTAAAACCATCACA	20	AGCTAATAAATGCTTCACTGCGCTAAGGGTTTACACTCAACATTACGCTAACGGCACTAAAACCATCACATTTTTCTGTGACTGGCGCTACAATCTTCCAAAGTCACAATTCTCAAAATCAG	TGTTGCATTAATTGCTAAAA	TACAATCTTCCAAAGTCACA
	mdaB operon	TTTGCACATTTTGCTAATTT	20	GCATCGGTGAGTCAGAGTAAGATCAGACTTTTGCTAAATTCGCAAAAGACTTTGCACATTTTGCTAATTTCACCGTACCGCTCTGTGACGTACTATAGTCGGCAAACGTCTCACCTTGAGGT	AGCCGCACAAAAGAACAAAT	TAAGATCAGACTTTTGCTAA
	map operon	GTGGCACGTTTGGCGAAATT	20	GCGCTGTGTACAGCATCAGACGTCGAATTTTCTATTATAGAAAACCTTCAGTGGCACGTTTGGCGAAATTCAGAATGATTCTCAATTTGCCCGGGTGTGATACCATTGACGGCACTTACATA	GAAGGCTCAATCGATCAAAT	AATTTTCTATTATAGAAAAC
	acnA operon	AACCCAAATTGATAAAAGAG	20	TCAGGGTGAATATTAAAGATAACACAAACATCGCGTAACGATTTGATAACAACCCAAATTGATAAAAGAGGAGAAACCTTGTGGCAAAGCAAATGACAACCCCGCCGCAGCGGGGTCAAGGA	TACGACACGTTTCATTAAGA	TATTAAAGATAACACAAACA
	fumC operon	ATGGCACGAAAGACCAAACA	20	CACCCGCTGTGTGAAATAAACAGAGCCGCCCTTCGGGGCGGTTTTTTTACATGGCACGAAAGACCAAACATTTGTTATCAAATGGTAAATAATAAGTGAGCTAAAAGTTGCTTAACGAAAGC	ATCCGCATATTAATCTAACC	CGAAAGACCAAACATTTGTT
	inaA operon	ACGACACGTTTCATTAAGAT	20	GAAGGGTAAAAGCGGTGTCAAGCTAGTAGTGGCAAAAGAAATTCATTAATACGACACGTTTCATTAAGATTTTCCTCAGGTAACCACCTATAGTCATTGTCGTTAATAAAAATGACAGGCGA	AACGGCCTTTTTATTTCACC	CAAAAGAAATTCATTAATAC
	poxB operon	GAGGCACTAACGGTTAAATA	20	GGTAACAAGTTTAGTTCATCTGACGGAGGGGGAAGGGATGGGAGAGAAAGGAGGCACTAACGGTTAAATAGCCCGATGAAAGGAATATCATCGGGCATAAGGCGATTATGCGAGAACCAAAT	AACGGCCTTTTTATTTCACC	AGGAGGCACTAACGGTTAAA
	micF operon	ACAGCACTGAATGTCAAAAC	20	AAGCAATAATAATTCAAGGTTAAAATCAATAACTTATTCTTAAGTATTTGACAGCACTGAATGTCAAAACAAAACCTTCACTCGCAACTAGAATAACTCCCGCTATCATCATTAACTTTATT	GACGACACGGGAAGCCACAT	TAAAATCAATAACTTATTCT
	nfo operon	ATCGCATAAACCACTACATC	20	CCTGGCTGATTGTTGGTGGTGGTGCGATTAACTATGTGATTCAAAGCGTCATCGCATAAACCACTACATCTTGCTCCTGTTAACCCGCTATCATTACCGTTTTCCTCCAGCGGGTTTAACAG	CATCGCATAAACCACTACAT	CGCTATCATTACCGTTTTCC
	pqiAB operon	AAAGCAGAAACTGTAAAACG	20	TGGCGCTCAAACAGCCTGCGGTGAAAAAAACCGAAGAAGCCGCCGCGGCAAAAGCAGAAACTGTAAAACGCAGCAGTAGCAAACTAAGCTATAAATTGCAGCGCGAACTGGAGCAGCTACCG	AATCGCACGGGTGGATAAGC	CAAAAGCAGAAACTGTAAAA
	fldA operon	GTAGCACAGTGTGCAGTCCT	20	CAACTGGCGGCGCTGCGTAGTCAGGGCATCGTTTAAATTTCCACTTTCATGTAGCACAGTGTGCAGTCCTGCTCGTTTGCTGATTCCGCAAGACTGCCTGTTCTGCTATGATTGCCTTTATC	CTTTGCACATTTTGCTAATT	CGTTTAAATTTCCACTTTCA
	fpr operon	AAGGCTCAATCGATCAAATC	20	TGCCTTATCTTCGTTCTCCGAACAAAAAAATTCCAGTCCCGAAGGACTGGAAGGCTCAATCGATCAAATCAATCAGAGGATGTGCACCTGCATTTCCGGGTCTTTGCGATCCAGATAGTGGA	TACGGCATTGATAATCATTT	CGTTCTCCGAACAAAAAAAT
	acrAB operon	ATGGCACGAAAAACCAAACA	20	CATACATTCACAAATGTATGTAAATCTAACGCCTGTAAATTCACGAACATATGGCACGAAAAACCAAACAAGAAGCGCAAGAAACGCGCCAACACATCCTCGATGTGGCTCTACGTCTTTTC	AATAGCTCACTTTGTTAACA	CGAAAAACCAAACAAGAAGC
	zwf operon	ATCGCACGGGTGGATAAGCG	20	AACGATGATTTTTTTATCAGTTTTGCCGCACTTTGCGCGCTTTTCCCGTAATCGCACGGGTGGATAAGCGTTTACAGTTTTCGCAAGCTCGTAAAAGCAGTACAGTGCACCGTAAGAAAATT	TAAGGCATTTAAAATCAGCC	TAAAAGCAGTACAGTGCACC
	yggX operon	TAGGCACAATATCTAAGTGG	20	CGCATTGCCTTCATCCATGCAGCCGGTGAATGACGACACGGGAAGCCACATAGGCACAATATCTAAGTGGAAATGGCTGAAGGTATGCCGAAACGCGGTCAGTTGCGTCAGGTTATCGGCAG	GCTGGCACGCAAAATTACTT	CACAATATCTAAGTGGAAAT
	soxS operon	AATGCGGGGTAATTTCTTTT	20	ACCGCCACACCGCTGCGTTTCGCCACTTCGCCGGGGGTTAGCAGCGCTTTAATGCGGGGTAATTTCTTTTCCATAAATCGCTTTACCTCAAGTTAACTTGAGGAATTATACTCCCCAACAGA	GACTGCCTGTTCTGCTATGA	TAATTTCTTTTCCATAAATC
	sodA operon	CGGGCATTTTCCTGCAAAAC	20	GTCGATTTACTGGCAATCACGGCATTAAGTGGGTGATTTGCTTCACATCTCGGGCATTTTCCTGCAAAACCATACCCTTACGAAAAGTACGGCATTGATAATCATTTTCAATATCATTTAAT	AACAACCCAAATTGATAAAA	CATTTTCAATATCATTTAAT
	cyoABCDE	GCCGCACAAAAGAACAAATA	20	TGTAAGAAAAATAGAATTTATAAATGGCGCCAATAATTTCCAAACGCTAAGCCGCACAAAAGAACAAATATTAATAAGCGATACTGATGTTTATTTAGCCGTAATAATTACGGCGAGTGATT	AAAGTCACAATTCTCAAAAT	CAAAAGAACAAATATTAATA
	nadB operon	ATCGCATTATCTGTGTAGAA	20	ATGCTGTAGACGGATCATTATCTATCATTATAAGTCTACAGAATCTGAACATCGCATTATCTGTGTAGAAATGCCCATTTAACTGCCTGAAGAGTAACCCAACGGCCTTTTTATTTCACCAC	AGTAGCAAACTAAGCTATAA	CATTATCTATCATTATAAGT
	rpoErseABC	ATCGCATTATCTGTGTAGAA	20	ATGCTGTAGACGGATCATTATCTATCATTATAAGTCTACAGAATCTGAACATCGCATTATCTGTGTAGAAATGCCCATTTAACTGCCTGAAGAGTAACCCAACGGCCTTTTTATTTCACCAC	CATTGAACAAAACTTGAACC	CATTATCTATCATTATAAGT
	nrdAB operon	ATCGCATTATACGATATGGA	20	ATAATCCGCATATTAATCTAACCATCATTTTCTATAAGACGGCGTATTTAATCGCATTATACGATATGGAATATCTTTCTTTTGTAAATTGTTCAACCCGGTGCAATGGCTATTTTGTTATT	TGAGGAATTATACTCCCCAA	TAATCTAACCATCATTTTCT
	ydeJ operon	AAGGCATTTAAAATCAGCCA	20	TCTGGTTGCTATTTTTATAATTGCCAAATAAGAATATTGCCAATTGTTATAAGGCATTTAAAATCAGCCAACTAGCTGTCAAATATACAGAGAATTTAACTCACTAAAGTTAAGAAGATTGA		AACTAGCTGTCAAATATACA
TyrR	aroL operon	TGTAATTTATTATTTACA	18	CGCGGAGCTGGAGAAGTGGTGGCTGGAAGTGCAACGTAGTCGTGGCTAAATGTAATTTATTATTTACACTTCATTCTTGAATATTTATTGGTATAGTAAGGGGTGTATTGAGATTTTCAC	TGTAATTTATTATTTACA	TGTAATTTATTATTTACA
	aroL operon	TGTATTGAGATTTTCACT	18	AATTTATTATTTACACTTCATTCTTGAATATTTATTGGTATAGTAAGGGGTGTATTGAGATTTTCACTTTAAGTGGAATTTTTTCTTTACAATCGAAATTGTACTAGTTTGATGGTATGA	TGTAAAATAATATATACA	TGGAATTTTTTCTTTACA
	aroL operon	TGGAATTTTTTCTTTACA	18	TTGAATATTTATTGGTATAGTAAGGGGTGTATTGAGATTTTCACTTTAAGTGGAATTTTTTCTTTACAATCGAAATTGTACTAGTTTGATGGTATGATCGCTATTCTCATGACACCGGCT	TGTACATTTATATTTACA	TGGAATTTTTTCTTTACA
	mtr operon	TGTAAAATAATATATACA	18	TCGTCGTTTCGGTGGTGATGCGTAATCATCGCTGAACAGCGAACACAATCTGTAAAATAATATATACAGCCCCGATTTTTACCATCGGGGCTTTTTTTCTGTCTTTTGTACTCGTGTACT	TGTAAATAAAAATGTACG	TGTAAAATAATATATACA
	tyrP operon	TGTAACGTCGGTTTGACG	18	GCCAGCGCAGGACTGAATGCTTTTTATTGTACATTTATATTTACACCATATGTAACGTCGGTTTGACGAAGCAGCCGTTATGCCTTAACCTGCGCCGCAGATATCACTCATAAAGATCGT	TGTAAAACCCCGTTTACA	TTTTATTGTACATTTATA
	tyrP operon	TGTACATTTATATTTACA	18	ATTGCCGCTTATGAAGACTTTGCGCCAGCGCAGGACTGAATGCTTTTTATTGTACATTTATATTTACACCATATGTAACGTCGGTTTGACGAAGCAGCCGTTATGCCTTAACCTGCGCCG	CGTAAATCACACTTTACA	TTTTATTGTACATTTATA
	aroF operon	TGGATTGAAAACTTTACT	18	GGGTTGAAAGCGCGACTAAATTGCCTGTGTAAATAAAAATGTACGAAATATGGATTGAAAACTTTACTTTATGTGTTATCGTTACGTCATCCTCGCTGAGGATCAACTATCGCAAACGAG	TGTCAATGATTGTTGACA	TGGATTGAAAACTTTACT
	aroF operon	TGTAAATAAAAATGTACG	18	TAAATTTATCTATACAGAGGTAAGGGTTGAAAGCGCGACTAAATTGCCTGTGTAAATAAAAATGTACGAAATATGGATTGAAAACTTTACTTTATGTGTTATCGTTACGTCATCCTCGCT	TGTATTAATTTGTTTACA	TGGATTGAAAACTTTACT
	aroF operon	TGTAAATTTATCTATACA	18	ATCATTTCTTTCTCCTTTTTCAAAGCATAGCGGATTGTTTTCAAAGGGAGTGTAAATTTATCTATACAGAGGTAAGGGTTGAAAGCGCGACTAAATTGCCTGTGTAAATAAAAATGTACG	TGTTTCAAAAAGTTGACG	TGTAAATTTATCTATACA
	aroP operon	TGTAAGTTTGCAATTCCG	18	CATGAAACCTCGTGCGGTGGTTGTTTTTTTGATCTACGCAGTGATGCGTGTGTAAGTTTGCAATTCCGTTTGTTGTATTAATTTGTTTACATCAAAGAAGTTTGAATTGTTACAAAAAGA		TGTATTAATTTGTTTACA
	aroP operon	TGTATTAATTTGTTTACA	18	TTTTTTTGATCTACGCAGTGATGCGTGTGTAAGTTTGCAATTCCGTTTGTTGTATTAATTTGTTTACATCAAAGAAGTTTGAATTGTTACAAAAAGACTTCCGTCAGATCAAGAATAATG		TGTATTAATTTGTTTACA
	tyrB operon	CGTAAACCTGGAGAACCA	18	TCCACTCGATCTTCGCCTTCTTCCGGTTTATTGTGTTTTAACCACCTGCCCGTAAACCTGGAGAACCATCGCGTGTTTCAAAAAGTTGACGCCTACGCTGGCGACCCGATTCTTACGCTT		CGGTTTATTGTGTTTTAA
	tyrB operon	TGTTTCAAAAAGTTGACG	18	CGGTTTATTGTGTTTTAACCACCTGCCCGTAAACCTGGAGAACCATCGCGTGTTTCAAAAAGTTGACGCCTACGCTGGCGACCCGATTCTTACGCTTATGGAGCGTTTTAAAGAAGACCC		CGGTTTATTGTGTTTTAA
	aroG operon	TGTAAAACCCCGTTTACA	18	GCGACAATCTGGCGTTTTTCTTGCTAATTCCAGGATTAATCCGTTCATAGTGTAAAACCCCGTTTACACATTCTGACGGAAGATATAGATTGGAAGTATTGCATTCACTAAGATAAGTAT		TGTAAAACCCCGTTTACA
	mtr operon	CGTAATCATCGCTGAACA	18	CGCTCCGCGTCGTGATGATTCTACCGGTCGTCGTCGTTTCGGTGGTGATGCGTAATCATCGCTGAACAGCGAACACAATCTGTAAAATAATATATACAGCCCCGATTTTTACCATCGGGG		TGTAAAATAATATATACA
	tyrR operon	TGACCGGATATCTTTACG	18	CGCTGCAAAAAGGCAAAACGCCCAGCGAAAAATAATGCAATATCGGGTGCTGACCGGATATCTTTACGCCGAAGTGCCCGTTTTTCCGTCTTTGTGTCAATGATTGTTGACAGAAACCTT		TGTCAATGATTGTTGACA
	tyrR operon	TGTCAATGATTGTTGACA	18	GGGTGCTGACCGGATATCTTTACGCCGAAGTGCCCGTTTTTCCGTCTTTGTGTCAATGATTGTTGACAGAAACCTTCCTGCTATCCAAATAGTGTCATATCATCATATTAATTGTTCTTT		TGTCAATGATTGTTGACA
	folA operon	CGTAAATCACACTTTACA	18	CAACATGGCGGATGAACCGGAAACGAAACCCTCATCCTAATAAAGAGTGACGTAAATCACACTTTACAGCTAACTGTTTGTTTTTGTTTCATTGTAATGCGGCGAGTCCAGGGAGAGAGC		CGTAAATCACACTTTACA
CRP	glpFK operon	TTTATGACGAGGCACACACA	20	TGGAATAAATGGCGCGATAACGCTCATTTTATGACGAGGCACACACATTTTAAGTTCGATATTTCTCGTTTTTGCTCGTTAACGATAAGTTTACAGCATGCCTACAAGCATCGTGGAGGTCC	ATAAGTGTGATCTACGTCAC	TTTTTGCTCGTTAACGATAA
	glpFK operon	TAAGTTCGATATTTCTCGTT	20	AATGTTCAAAATGACGCATGAAATCACGTTTCACTTTCGAATTATGAGCGAATATGCGCGAAATCAAACAATTCATGTTTTTACTATGGCTAAATGGTAAAAAACGAACTTCAGAGGGATAA	TTTTGTGTGATCTGCATCAC	TTACTATGGCTAAATGGTAA
	glpACB operon	AATATGCGCGAAATCAAACA	20	AACGTGATTTCATGCGTCATTTTGAACATTTTGTAAATCTTATTTAATAATGTGTGCGGCAATTCACATTTAATTTATGAATGTTTTCTTAACATCGCGGCAACTCAAGAAACGGCAGGTTC	GTTATCGTGACCTGGATCAC	GAATGTTTTCTTAACATCGC
	glpTQ operon	TGTGTGCGGCAATTCACATT	20	GGCACGACAGGTTTCCCGACTGGAAAGCGGGCAGTGAGCGCAACGCAATTAATGTGAGTTAGCTCACTCATTAGGCACCCCAGGCTTTACACTTTATGCTTCCGGCTCGTATGTTGTGTGGA	ATTTATGTGATTTGCATCAC	TTAATGTGAGTTAGCTCACT
	lacZYA operon	AATGTGAGTTAGCTCACTCA	20	ATTATTAATCAAAATTAACGAAAAAACGCCCTCTATTCACCCGAAACAAAAATGTGATACCAATCACAGAATACAGCTTATTGAATACCCATTATGAGTTAGCCATTAACGCGTCCACGAGG	TTTTTTGTGATCTGCGTCAA	AGAATACAGCTTATTGAATA
	caiTABCDE operon	AATGTGATACCAATCACAGA	20	AGTTCCTCACCAATATTGAAAACACGGCGTAGCAAAAAGAAATTTTCAATATTGTTTTATGGATCACCAATATTGAAAGTCAGATGTTATTTTTTACTCACAACAGAGCATAACAAACTGAT	ACATGTGTGATCGTCATCAC	AAAAAGAAATTTTCAATATT
	caiTABCDE/fixABCX operon	ATTGTTTTATGGATCACCAA	20	CAGTTTGTTATGCTCTGTTGTGAGTAAAAAATAACATCTGACTTTCAATATTGGTGATCCATAAAACAATATTGAAAATTTCTTTTTGCTACGCCGTGTTTTCAATATTGGTGAGGAACTTA	AATTTTGTGATGCAGATCGC	ATATTGAAAATTTCTTTTTG
	caiTABCDE/fixABCX operon	TTGGTGATCCATAAAACAAT	20	TCCATAAAACAATATTGAAAATTTCTTTTTGCTACGCCGTGTTTTCAATATTGGTGAGGAACTTAACAATATTGAAAGTTGGATTTATCTGCGTGTGACATTTTCAATATTGGTGATTAAAG	AAAAATGTGATACCAATCAC	CGTGTGACATTTTCAATATT
	caiTABCDE/fixABCX operon	TTGGTGAGGAACTTAACAAT	20	TCCATAAAACAATATTGAAAATTTCTTTTTGCTACGCCGTGTTTTCAATATTGGTGAGGAACTTAACAATATTGAAAGTTGGATTTATCTGCGTGTGACATTTTCAATATTGGTGATTAAAG	AAAAATGTGATTTTCATCAC	GAACTTAACAATATTGAAAG
	fixABCX operon	TTGGTGAGGAACTTAACAAT	20	CCATTTCAATTCATTAATATTTTAGTAGCAATTAATTATAGGTTTTAACATGTGTGATCGTCATCACAATTCGAGCTTTATTAACAGATTCCGCGAATGAATAGTTTTACTGGTATACTGCG	ACATTTGTGATGGCTCTCAC	TTTCAATTCATTAATATTTT
	hpt + gcd operon	TGTGTGATCGTCATCACAAT	20	AAATTTGGCGTAAATAATCAGTTACATCAATGAGTCCTAAACGAAATCCATGTGTGAAGTTGATCACAAATTTAAACACTGGTAGGGTAAAAAGGTCATTAACTGCCCAATTCAGGCGTCAA	ATTTATGTGAATCAGATCAC	TTGGCGTAAATAATCAGTTA
	proP operon	TGTGTGAAGTTGATCACAAA	20	AAATTTGGCGTAAATAATCAGTTACATCAATGAGTCCTAAACGAAATCCATGTGTGAAGTTGATCACAAATTTAAACACTGGTAGGGTAAAAAGGTCATTAACTGCCCAATTCAGGCGTCAA	ATTTATGTGAATCAGATCAC	AAATAATCAGTTACATCAAT
	proP operon	TGTGTGAAGTTGATCACAAA	20	GGTAGGGTAAAAAGGTCATTAACTGCCCAATTCAGGCGTCAACTGGTTTGATTGTACATTCCTTAACCGGAGGGTGTAAGCAAACCCGCTACGCTTGTTACAGAGATTGCATCCTGCAATTC	ATTAATGTGAGTTAGCTCAC	TGCCCAATTCAGGCGTCAAC
	proP operon	ATTGTACATTCCTTAACCGG	20	GAAATTAATTTAATTGCGTGCAGAGAAAATAGCAATGCGCTATTGATAAAAATATGACCATGCTCGCAGTTATTAACTTTGTGTAATTTTAGGAATTTATAAAGTTATATATAACAAATCCC	GTATTTGAGATCAAGATCAC	ATAAAGTTATATATAACAAA
	bglGFB operon	AATATGACCATGCTCGCAGT	20	TATAACAAGGGTAGACGTGACTGGCGAAATCTTCGCCAGTCGGTAACAGCTTTACGACAGCTATCACGAATTTACGGGCAAGGGTTACAGAGATAGTTGAAAAAGCGGCTAACAATTTGCCA	TTTTTTGTGATCAATTTCAA	TTACAGAGATAGTTGAAAAA
	aldB operon	TTTACGACAGCTATCACGAA	20	TGCGGCGGGGTTGTCATTTGCTTTGCCACAAGGTTTCTCCTCTTTTATCAATTTGGGTTGTTATCAAATCGTTACGCGATGTTTGTGTTATCTTTAATATTCACCCTGAAGAGAATCAGGGC	GGAGATGTGAGCCAGCTCAC	TGCGGCGGGGTTGTCATTTG
	acnA operon	ATTTGGGTTGTTATCAAATC	20	ACAATCTCTAGACCATCCTTAACGATTCAGCCACTTTTTTATGTTGCTTTTTTGTAAACAGATTAACACCTCGTCAAAATCCTGCTATTCTGCCCGTTGCGGTACTGGGCATTTACCCTACA	CTTTATGTGACTACCATCAC	TTTATGTTGCTTTTTTGTAA
	acnB operon	TTTGTAAACAGATTAACACC	20	TGACATATGTTTTGTCAAAATGTGCAACTTCTCCAATGATCTGAAGTTGAAACGTGATAGCCGTCAAACAAATTGGCACTGAATTATTTTACTCTGTGTAATAAATAAAGGGCGCTTAGATG	CTTTGTGTGATCTCTGTTAC	TTACTCTGTGTAATAAATAA
	ptsG operon	AACGTGATAGCCGTCAAACA	20	GAGTAAAGTTCACCGCCGAAAATTGGGCGGTGAATAACCACGTTTGAAATATTGTGACATATGTTTTGTCAAAATGTGCAACTTCTCCAATGATCTGAAGTTGAAACGTGATAGCCGTCAAA	CTTTGTGTGATCTCTGTTAC	ATATTGTGACATATGTTTTG
	ptsG operon	ATTGTGACATATGTTTTGTC	20	CCCCATACCAATCATAGATTTAGTAAATATATTTAATTTCATTATAATCCCTTGTGACGTAAAAACTGCAAAACAAAAGTCCTACGCAGGAATTATTTACGTTTTACGAGAACCCTTCAATA	AAAAATGTGAAGTGCCTCGC	TAAATATATTTAATTTCATT
	yheBA operon	CTTGTGACGTAAAAACTGCA	20	CTATGCTAAAACAGTCAGGATGCTACAGTAATACATTGATGTACTGCATGTATGCAAAGGACGTCACATTACCGTGCAGTACAGTTGATAGCCCCTTCCCAGGTAGCGGGAAGCATATTTCG	CATTTTGTGTTGAGGATCAC	ATACATTGATGTACTGCATG
	crp operon	TATGCAAAGGACGTCACATT	20	TGCGTCAATTTTCCTGACAGAGTACGCGTACTAACCAAATCGCGCAACGGAAGGCGACCTGGGTCATGCTGAAGCGAGACACCAGGAGACACAAAGCGAAAGCTATGCTAAAACAGTCAGGA	AAAAATTTGATTTGGATCAC	CGACCTGGGTCATGCTGAAG
	crp operon	AAGGCGACCTGGGTCATGCT	20	TTTGATTCAGGCGACTAACGGTAAAAATTGCAGGGGATTGAGAAGGTAACATGTGAGCGAGATCAAATTCTAAATCAGCAGGTTATTCAGTCGATAGTAACCCGCCCTTCGGGGATAGCAAG	CCATGTGTGAAGTTGATCAC	TGAGCGAGATCAAATTCTAA
	guaBA operon	ATGTGAGCGAGATCAAATTC	20	GAGGCGGGTGAGAGCAATATTGGTATAATTTTTCAGCAATAAGACCAGAAAACGTGATTTAACGCCTGATTTGTCGTACCTGGAGTCTTCCCTTTCGCCCCCCGTCTGGTCTACATTTGGGG	CCATGTGTGAAGTTGATCAC	ATATTGGTATAATTTTTCAG
	hupA operon	AACGTGATTTAACGCCTGAT	20	ACTCTGGCGCTGCAAAATGAACCGTCTGGTATGCAGGTTGTGACTGCAAAATAGTGACCTCGCGCAAAATGCACTAATAAAAACAGGGCTGGCAGGCTAATTCGGGCTTGCCAGCCTTTTTT	TTTGTTGTGATCGGCGACAC	AAAATGCACTAATAAAAACA
	hupB operon	ATAGTGACCTCGCGCAAAAT	20	AAACGCGTAACAAAAGTGTCTATAATCACGGCAGAAAAGTCCACATTGATTATTTGCACGGCGTCACACTTTGCTATGCCATAGCATTTTTATCCATAAGATTAGCGGATCCTACCTGACGC	TTAATTGTGATGTGTATCGA	TTTTTATCCATAAGATTAGC
	araBAD operon	TATTTGCACGGCGTCACACT	20	CCTTATGTCTTTTCCCGCTAAATTTATGCACGTTCTCACTGTAATTCTGCGATGTGATATTGCTCTCCTATGGAGAATTAATTTCTCGCTAAAACTATGTCAACACAGTCACTTATCTTTTA	CGAAGTGCGAGCAAGCTCAC	ACACAGTCACTTATCTTTTA
	araFGH operon	GATGTGATATTGCTCTCCTA	20	TTCCGGTGCAGATCAAAGTGAAAAAGATCAACGGCCTGGGCTACAGCAAACTGGAAAGTACGTTTGCAGTGAAATAACTATTCAGCAGGATAATGAATACAGAGGGGCGAATTATCTCTTGG	AAAGATGTGCGCAAGATCAC	TCAAAGTGAAAAAGATCAAC
	araJ operon	CTGGAAAGTACGTTTGCAGT	20	GGTCGTTATCCTGCAAGCTATCACTTTATTGGCTACGGTGATTGGTAGCCGTTCTGGTGGTTGTGATGGTGGTATGAAAAAAGTCATTTTATCTTTGGCTCTGGGCACGTTTGGTTTGGGGA	ATAAGTGTGACCGCCGTCAT	AAAAAGTCATTTTATCTTTG
	araJ operon	GTTCTGGTGGTTGTGATGGT	20	GGCATGACTCCTGACTTTTATTTCTGCCTTTTATTCCTTTTACACTTGTTTTTATGAAGCCCTTCACAGAATTGTCCTTTCACGATTCCGTCTCTCTGATGATTGATGTTAATTAACAATGT	ACATTTGCGAACGTCTTCAC	TTGATGTTAATTAACAATGT
	aldA operon	TTTATGAAGCCCTTCACAGA	20	TTGTTGAATGATTGTCAAATTAGATGATTAAAAATTAAATAAATGTTGTTATCGTGACCTGGATCACTGTTCAGGATAAAACCCGACAAACTATATGTAGGTTAATTGTAATGATTTTGTGA	CTCATTGCGATGTGTGTCAC	TATATGTAGGTTAATTGTAA
	sdhCDAB operon	ATCGTGACCTGGATCACTGT	20	GCCCGCTTTTGGTGCGCGCTGCGTCAGAATGGCGCAGTAATTTCCAGTAAATTTCGTCAATGATCACAATTCCAGAATTATATTTTACTTCTGCATAACATTGCGTTTTTTATTCTTTTTAT	TCTTTTGTGAGTTTTGTCAC	AATTCCAGAATTATATTTTA
	astCADBE operon	ATTTCGTCAATGATCACAAT	20	AACATTTTTAGCAGATAGCGCGTGAAAACGGTTACAGAATTTTCATGAAAAGTGTGATGAATATTGAATTTTTCGATCCGCCTCGCATCGTGAGCGGTTTAACCCTCAATCGGATCAACATC	GATATTGTGACCTTGTTTAC	TGATGAATATTGAATTTTTC
	cytR operon	AGTGTGATGAATATTGAATT	20	TGCCTGAATCGGCTCATCTTTTATGCAGTCCTGCAGAATGAAGGGTGATTTATGTGATTTGCATCACTTTTGGTGGGTAAATTTATGCAACGCATTTGCGTCATGGTGATGAGTATCACGAA	GTTTTTGTGATCGTTATCTC	TTTATGTGATTTGCATCACT
	udp operon	TATGTGATTTGCATCACTTT	20	TGTGATTTGCATCACTTTTGGTGGGTAAATTTATGCAACGCATTTGCGTCATGGTGATGAGTATCACGAAAAAATGTTAAACCCTTCGGTAAAGTGTCTTTTTGCTTCTTCTGACTAAACCG	TATTTTGCGAGCGAGCGCAC	TTTTGGTGGGTAAATTTATG
	udp operon	ATGGTGATGAGTATCACGAA	20	TTGAACCAGATCGCATTACAGTGATGCAAACTTGTAAGTAGATTTCCTTAATTGTGATGTGTATCGAAGTGTGTTGCGGAGTAGATGTTAGAATACTAACAAACTCGCAAGGTGAATTTTAT	ATGAACGTGATGATGTTCAC	TAGATGTTAGAATACTAACA
	deoCABD operon	ATTGTGATGTGTATCGAAGT	20	TTTGATCCTGATGCGTTTGCCACCACTGACGCATTCATTTGAAAGTGAATTATTTGAACCAGATCGCATTACAGTGATGCAAACTTGTAAGTAGATTTCCTTAATTGTGATGTGTATCGAAG	ATGAACGTGATGATGTTCAC	TTTGAAAGTGAATTATTTGA
	deoCABD operon	TATTTGAACCAGATCGCATT	20	CATCTCTATGTCACATTTTGTGCGTAATTTATTCACAAGCTTGCATTGAACTTGTGGATAAAATCACGGTCTGATAAAACAGTGAATGATAACCTCGTTGCTCTTAAGCTCTGGCACAGTTG	TGAAACGTGATAGCCGTCAA	GCGTAATTTATTCACAAGCT
	rpoH operon	CTTGTGGATAAAATCACGGT	20	TAATGCCAGCTTGTTAAAAATGCGTAAAAAAGCACCTTTTTAGGTGCTTTTTTGTGGCCTGCTTCAAACTTTCGCCCCTCCTGGCATTGATTCAGCCTGTCGGAACTGGTATTTAACCAGAC	TGAAACGTGATAGCCGTCAA	ATTGATTCAGCCTGTCGGAA
	ptsH operon	TTTGTGGCCTGCTTCAAACT	20	TTTTGATGCGCGAAATTAATCGTTACAGGAAAAGCCAAAGCTGAATCGATTTTATGATTTGGTTCAATTCTTCCTTTAGCGGCATAATGTTTAATGACGTACGAAACGTCAGCGGTCAACAC	TATTTGGTGACAAAACTCAC	TAATCGTTACAGGAAAAGCC
	ptsH operon	TTTATGATTTGGTTCAATTC	20	TAACGATCTGGATCACATTCGTTAACAAAACGGCTGTAACCGTTTCCATTGCTGTGACTCGATTCACGAAGTCCTGTATTCAGTGCTGACAAAATAGCCGCCAGCAAGCAGTCATTTACTGC	GTAATTGTGATCACGCCCGC	TTGCTGTGACTCGATTCACG
	galS operon	GCTGTGACTCGATTCACGAA	20	GAAAACACGCCACCCCTTGAACCAACGGGCGTTTTCCGTAACACTGAAAGAATGTAAGCGTTTACCCACTAAGGTATTTTCATGGCGACCATAAAGGATGTAGCCCGACTGGCAGGCGTTTC	TTTTTTGTGGCCTGCTTCAA	TAACACTGAAAGAATGTAAG
	galR operon	AATGTAAGCGTTTACCCACT	20	TTTTAATATTATCATGTTAAATGTTTATATTATAAAAAGTCGTTTTTCTGCTTAGGATTTTGTTATTTAAATTAAGCCTGTAATGCCTTGCTTCCATTGCGGATAAATCCTACTTTTTTATT	ATAGTCGTGGTATGAATCAC	TAAATGTTTATATTATAAAA
	gadA operon	CTTAGGATTTTGTTATTTAA	20	TGTTTTTCAATGAAAAAATATTATTCGCGTAATATCTCACGATAAATAACATTAGGATTTTGTTATTTAAACACGAGTCCTTTGCACTTGCTTACTTTATCGATAAATCCTACTTTTTTAAT	GTCATGGTGATGAGTATCAC	TTTCAATGAAAAAATATTAT
	gadBxasA operon	ATTAGGATTTTGTTATTTAA	20	ACGTTGGCGCAGCATTGCTTTGTCAAATCCTCGGTTCGTTTCCCCGCGATAATATGACCAACCTCTCATAATTTAAATTTACCCCGCTCTGGTGATTCTCAAACGCCAGATGTTACCCGTAT	AATTTTTCGATCCGCCTCGC	CTCTCATAATTTAAATTTAC
	gntT operon	AATATGACCAACCTCTCATA	20	CAACCTCTCATAATTTAAATTTACCCCGCTCTGGTGATTCTCAAACGCCAGATGTTACCCGTATCATTCACATGGGTACCAAACATACTCCTGACATCTGACTACAATAATTAGTTTTAGTG	AATATTGTTTTATGGATCAC	CAAACGCCAGATGTTACCCG
	gntT operon	GATGTTACCCGTATCATTCA	20	AGTCTTCGGGTGAACAGAGTGCTAACAAAATGTTGCCGAACAACAAGCCAACTGCGACCACGGTCACAGCGCCTGTAACGGTACCAACAGCAAGCACAACCGAGCCGACTGTCAGCAGTACA	GGATTCGTGATCGCTTTCAT	AGAGTGCTAACAAAATGTTG
	rpoSnlpD operon	ACTGCGACCACGGTCACAGC	20	CCAGGCTTTACACTTTATGCTTCCGGCTCGTATGTTGTGTGGAATTGTGAGCGGATAACAATTTCACACAGGAAACAGCTATGACCATGATTACGGATTCACTGGCCGTCGTTTTACAACGT	AAGTGGGTGATTTGCTTCAC	ATGTTGTGTGGAATTGTGAG
	laczYA operon	GCGGATAACAATTTCACACA	20	TCACCATAAAAAAGCCGCATGTTGAATAATATTTTCAACTGAGTTATCAAGATGTGATTAGATTATTATTCTTTTACTGTATCTACCGTTATCGGAGTGGCTATGCGAGTTGTCATACTGGG	GATTAGTTGAACCAGGTCAC	AAAAAGCCGCATGTTGAATA
	dadAX operon	GATGTGATTAGATTATTATT	20	GGCGTTCAGCAGGAGATACTAAAGACGCCATATTGCCGCAGAGTCAGGGAGATGTGAGCCAGCTCACCATAAAAAAGCCGCATGTTGAATAATATTTTCAACTGAGTTATCAAGATGTGATT	CATTTTGCGATCAAAATAAC	ATGTTGAATAATATTTTCAA
	dadAX operon	GATGTGAGCCAGCTCACCAT	20	ACGGTGTCAAAACCATTGTGAAATGATCTGACGGGGGAACCTCCCCCGTTAAAAAAATTCTCTTCATTAAATTTGGTGACATGTGTCACGCTTTTACCAGGCAATTGTCGATTGCTCTAAAT	GAGGATGTGACATTCATCGC	TTAAAAAAATTCTCTTCATT
	serA operon	AAAAAAATTCTCTTCATTAA	20	TGCTTATGTTTTCGCTGATATCCCGAGCGGTTTCAAAATTGTGATCTATATTTAACAAAGTGATGACATTTCTGACGGCGTTAAATACCGTTCAATGCGTAGATATCAGTATCTAAAGCCGT	TAAATAGTGACGCGCTTCGC	TTTCAAAATTGTGATCTATA
	osmY operon	TTTAACAAAGTGATGACATT	20	ACCTGACAGTAAAAACATCGGCTTTTTGCTAATAATCCGAGAGATTCTTTTGTGTGATGCAAGCCACATTTTTGCCCTCAACGGTTTTACTCATTGCGATGTGTGTCACTGAATGATAAAAC	AATTTTGTGATCTTCCTCCA	TGTGTGTCACTGAATGATAA
	serCaroA operon	TGTGTGATGCAAGCCACATT	20	ATACGGCAACCTCTTTCCATCCTCCTTGCCCCTACGCCCCACCGTCGCTTTGTGTGATCTCTGTTACAGAATTGGCGGTAATGTGGAGATGCGCACATAAAATCGCCACGATTTTTGCAAGC	ATATTCGTGAAGTCGATTAA	TCTCTGTTACAGAATTGGCG
	malEFG + malKlamBmalM operon	TGTGTGATCTCTGTTACAGA	20	CCCTACGCCCCACCGTCGCTTTGTGTGATCTCTGTTACAGAATTGGCGGTAATGTGGAGATGCGCACATAAAATCGCCACGATTTTTGCAAGCAACATCACGAAATTCCTTACATGACCTCG	TCGGGTGCGAGAGAGATCAC	TTTTTGCAAGCAACATCACG
	malEFG + malKlamBmalM operon	AATGTGGAGATGCGCACATA	20	TTACAGAATTGGCGGTAATGTGGAGATGCGCACATAAAATCGCCACGATTTTTGCAAGCAACATCACGAAATTCCTTACATGACCTCGGTTTAGTTCACAGAAGCCGTGTTCTCATCCTCCC	CGAAATGTGAAGAGGGTCAT	TTTTTGCAAGCAACATCACG
	malEFG + malKlamBmalM operon	TTTGCAAGCAACATCACGAA	20	CATAAAATCGCCACGATTTTTGCAAGCAACATCACGAAATTCCTTACATGACCTCGGTTTAGTTCACAGAAGCCGTGTTCTCATCCTCCCGCCTCCTCCCCCATAAAAAAGCCAGGGGGTGG	GATTTTATGATTTGGTTCAA	TTTTTGCAAGCAACATCACG
	malEFG + malKlamBmalM operon	ACCTCGGTTTAGTTCACAGA	20	CTATCACCTAATGTGTATTTATACGAGAGGCTAATATTGAGTTGCTATAAATCGTTAAATAAATAATATATATTATTTACCTAAGATACATTCACTACATCAATATATATTTCAATTTACGA	GATTATTTGCACGGCGTCAC	ATAAATCGTTAAATAAATAA
	acrE- operon	ATCGTTAAATAAATAATATA	20	TGTTAGCTATAATGGCGAAAAGCGATGCTGAAAGGTGTCAGCTTTGCAAAAATTTGATTTGGATCACGTAATCAGTACCCAGAAGTGAGTAATCTTGCTTACGCCACCTGGAAGTGACGCAT	TAATGTGTGCGGCAATTCAC	TTTGCAAAAATTTGATTTGG
	adhE operon	AATTTGATTTGGATCACGTA	20	CTAGCATTTAGATACGATGATTTCATCAAACTGTTAACGTGCTACAATTGAACTTGATATATGTCAACGAAGCGTAGTTTTATTGGGTGTCCGGCCCCTCTTAGCCTGTTATGTTGCTGTTA	ATATTTATGAGCAGCATCGA	TTAACGTGCTACAATTGAAC
	arcA operon	AACTTGATATATGTCAACGA	20	ATTCACCACGTTTATTAGTTGTATGATGCAACTAGTTGGATTATTAAAATAATGTGACGAAAGCTAGCATTTAGATACGATGATTTCATCAAACTGTTAACGTGCTACAATTGAACTTGATA	AAAATAGTGACCTCGCGCAA	TGATTTCATCAAACTGTTAA
	arcA operon	AATGTGACGAAAGCTAGCAT	20	GCCTTCTTCAGGGCTGACTGTTTGCATAAAAATTCATCTGTATGCACAATAATGTTGTATCAACCACCATATCGGGTGACTTATGCGAAGCTCGGCTAAGCAAGAAGAACTAGTTAAAGCAT	AAAAAATTGACAGCCGTCAC	TGTTTGCATAAAAATTCATC
	argR operon	AATGTTGTATCAACCACCAT	20	ATTCCAACAGGTGGTGACAATATACCCTACCGTTCAGCCAAAACAACATCAATTTGATAACAATTAATTTACTTTTAAGCAGAATTTGCATGCCGTGACGCAGGCATGTTTCTCAATAACGA	TTTTTTCTTATCTACCTCAC	TTGATAACAATTAATTTACT
	argR operon	AATTTGATAACAATTAATTT	20	TCAGCCAGAGTGCCAGACTTAATATCATCATCCCGATCAATGCGCAGGACATCGTGACCAGGATGACATTACGTGTCCCAAAGCGTTTCACTAACCACGCCGAGCAGAGAATACCGCTCATC	TTATTCGCGTAATATCTCAC	TTAATATCATCATCCCGATC
	b0846 operon	ATCGTGACCAGGATGACATT	20	GTGCTTTACCGCATTTTGGAGACTATTATTTACACTAAATCTGATTTGATATATTGATACTTAAAACATTTGATGCTTCCTTTGTCACTTTTTTGATGGAAGTTGTTTGCATTTCTTTAAGG	CAAAACGTGGCATCGGTCAA	AGACTATTATTTACACTAAA
	b1329 operon	ATATTGATACTTAAAACATT	20	AAACATTTGATGCTTCCTTTGTCACTTTTTTGATGGAAGTTGTTTGCATTTCTTTAAGGCGAAACAAATAATTACGCATCAATTTTAATGTCGGTTAGAGGGAAACTTATGAAGCACTCTGT	AAATTTGTGGCATAAATCGA	TTAAGGCGAAACAAATAATT
	b1329 operon	TCTTTAAGGCGAAACAAATA	20	TGAACATATTTAAATCTTTAATGCAATTGTTCAGTTCTTGCTCATTTATATCTGTGATGGCAACCACAGTTTGACTCTACGAGCATGAACAAACGCAACCGTGAAAATCAAAATAGCATAAA	GTTTTTGTGACGCAGCGCAT	TGAACATATTTAAATCTTTA
	b1513_ydeYZ_b1516_ yneB operon	TCTGTGATGGCAACCACAGT	20	CTCAATGTCCGTAATTCCTACTTATGTAGGAAATGTTGTACAGAACATTTATTATAATCCTATTCAATTATAATAATCATGCCATTATTATATTTAAACACTAGAGAGTGTCGTTGGTATTT	AAAATTGTGATCTATATTTA	ATGCCATTATTATATTTAAA
	b2085_b2084_b2083	ATTATAATCCTATTCAATTA	20	CTGAACATTCAAATCAACTCCCACCAAAGCCAACAAGATGGGAGGTGAATTTTGTGATGCAGATCGCTTTTTCCCTTCAGGCATTTTTGTTTAATTCAATCAACGAAAGGCAGTTCCCAACA	AAATTTATGCACGTTCTCAC	TTTTTGTTTAATTCAATCAA
	yffQ operon	TTTGTGATGCAGATCGCTTT	20	CGGTGGGAAGTGGCTTTACTGGTGATGGTAATGTTGGTTTGCTGTATTGAACTGTGAAGGAGGACGCCATGAAACTTTTAATCGCAATCATCCTGATGGTGCTGACTGGTGTTTGCTTTGCA	GTTTTTGCAACCGTAATCAC	TTGCTGTATTGAACTGTGAA
	b2448_b2449 operon	ACTGTGAAGGAGGACGCCAT	20	GCGAATAGCAACAACTAAACAACCAATACACCCGGCCCCTCGCCGGGTTTTTTGTGATCTGCGTCAATATTCCCTTCCGTTACGCTTACCCTCCACCAATACGCGTGTTAACCTCCCAATGG	TTAAACACGATCCCGCTCGC	TTTTTGTGATCTGCGTCAAT
	b2450 operon	TTTGTGATCTGCGTCAATAT	20	TTGCCGCCGGGGTTGTTGCTGATAACATCCTGGTAAAATACCATTTCAGCAATGAAACTGAGTTCAAACTTAAAGCGGCAGCGGTCAGAGAATGCGCCAACGTAGCAGAAAACAACGGCTTT	ATTTTCGTGTTCCGTTTCAT	AAACTGAGTTCAAACTTAAA
	b2450 operon	AATGAAACTGAGTTCAAACT	20	CATGCGTTGCATATGAAAGTTTATGCACCACAGCGAATATCTCTCCATTCTTAGTGATCTACCTCACCTTTTAAACGCGCTTGCCGAATTTTGTTATTTACTCTGACGAAAAATTGTCACGA	TGAAACGTTATATATGTCAA	ATTTTGTTATTTACTCTGAC
	b2462_b2461_b2459_eutI_cchA operon	TTAGTGATCTACCTCACCTT	20	GCCGTCTAACTCGTTCATAGGAAATACTCCTTGAAAAGTAAAGTGTTAGATGAGTGCGTTAATTCACACTTCTGAGAAATTTCGCTAAACGCATCAAAAAAGCATAGCAGACAGGCATGGTA	TGAAGTGTGATGTAACGCAA	TTCATAGGAAATACTCCTTG
	b2463 operon	TGAGTGCGTTAATTCACACT	20	TTGATTGATAGTCATTTTGACTACTCATTAATGGGCATAATTTTATTTATAGAGTAAAAACAATCAGATAAAAAACTGGCACGCAATCTGCAATTAGCAAGACATCTTTTTAGAACACGCTG	CTAACCGCGAGAGAGATCAA	CTACTCATTAATGGGCATAA
	b2710_ygbD promoter	AGAGTAAAAACAATCAGATA	20	CGCGGCGCAACTAACGCTTAGTTCACATAAAATAACACACAATGTTAATTTATGTGAATCAGATCACCATACCGTTATCTTCCAGCGCTTATATTCACAATATCAAACAAAATATCACTTAA	TGTAAAGTGGCGGGGATCAC	ACAATGTTAATTTATGTGAA
	b2736_b2737 promoter	TATGTGAATCAGATCACCAT	20	CAATGTTAATTTATGTGAATCAGATCACCATACCGTTATCTTCCAGCGCTTATATTCACAATATCAAACAAAATATCACTTAAATTAACAAGGAGAGCAGATGAAAACGGGATCTGAGTTTC	TTTATCATGAGCGATTTCGC	AAAATATCACTTAAATTAAC
	b2736_b2737 operon	TATATTCACAATATCAAACA	20	TGACGGATGTTAGTAAACCCTGCGCATAATCTGGGTTGTGAATAATAGTGATATTGCTCTGGTTCGCATAACGTTCGTGCAGTTCATTACCACGATAGCCGGTGACTAAAATAATTCGGCTA	ATCAAAGTGAAAAAGATCAA	ATTACCACGATAGCCGGTGA
	b2876_b2875 operon	ATATTGCTCTGGTTCGCATA	20	AATTAATTACACTAATGCTTCTTCCCTTCGTTTTAGCGCCCCGCCGCAGTATCATGATATCGATAACCATAATAAATGTGTGGTAAATGGCGCATCGATCGCATTATTGATTTTGCGATTGA	CTTTTTGTGATCTAAATTGT	TATCGATAACCATAATAAAT
	hybO_ hybABCDEF operon	ATCATGATATCGATAACCAT	20	GATAACCATAATAAATGTGTGGTAAATGGCGCATCGATCGCATTATTGATTTTGCGATTGAGGCAAAATATATGCCAGGTCTTCGCAACGGAATAACTATAAATGACTGGAGATAACACCCT	TTGAACTTGATATATGTCAA	AGGCAAAATATATGCCAGGT
	hybO_hybABCDEF operon	TTTGCGATTGAGGCAAAATA	20	CGGGCTTCACCAGATAACCCCGCACCTCGCCGTGACCATTTGGCGAAGGATACGTGATGTACTCAGCAACAATTTCCGGGTCGGTAAACTCTACCTGAGTCGCCAGCGCATAATTTGGCTTG	CATTTTATGACGAGGCACAC	GATACGTGATGTACTCAGCA
	b3001 operon	TACGTGATGTACTCAGCAAC	20	TTTTTTTGGCCTGAGTTCTTAATTATCTTCGCGAATTATTTGCCCGAAATGTGAAGAGGGTCATAACCACAGGTCAAGGAGAAACAATTTATAAGGTCAAAGAAATACTATTGCTCAGGTCT	TAAATTGTGATCTTCGCTGC	TCAAGGAGAAACAATTTATA
	csgDEFG operon	TTAGTTACATGTTTAACACT	20	CTAAACTTAATAAAACCTTAAGGTTAACATTTTAATATAACGAGTTACATTTAGTTACATGTTTAACACTTGATTTAAGATTTGTAATGGCTAGATTGAAATCAGATGTAATCCATTAGTTT	TTAAATGTGTTGAACTCCAC	TTAAGGTTAACATTTTAATA
	csgDEFG operon	GGTGTGCGATCAATAAAAAA	20	TGCAACATCTGTCAGTACTTCTGGTGCTTCTATTTTAGAGGCAGCTGTCAGGTGTGCGATCAATAAAAAAAGCGGGGTTTCATCATGTTTAATGAAGTCCATAGTATTCATGGTCATACATT	AAATGTGTGGTAAATGGCGC	TTAATGAAGTCCATAGTATT
	csgDEFG operon	TATTAGTAAGTTATCACCAT	20	GAACGTTTTACATGACGAAAGGACTACACCGAAATATTTTTTATATGCATTATTAGTAAGTTATCACCATTTGTATGATTTTTTAAAATTGTGCAATAAAAACCAAATGTACAACTTTTCTA	AAATGTGTGGTAAATGGCGC	TTTATATGCATTATTAGTAA
	cyoABCDE operon	TAATTGTTTTATTTCACATT	20	TTTATTTTCTCATCACCCAGTTGTCACTCTAATGATAATTATTTGTTAAATAATTGTTTTATTTCACATTGGTTATACCAATTGCCCGCCCAGACTCCTTCAGCACTCCCCTTTTGTTATAA	GATAATATGACCAACCTCTC	TATTTGTTAAATAATTGTTT
	cyoABCDE operon	AATTTAATCATGTTTACAGT	20	TGATATGTTTTGCAACATATGTGACCTGGCAGCCAAATCCAAGTAACAGGAATTTAATCATGTTTACAGTAATGTAACCTTCCCGTAAAATGCCCACACACTTTAAACGCCACCAGATCCCG	ATGTATGCAAAGGACGTCAC	TTAATCATGTTTACAGTAAT
	exuT operon	TTTGTGATGGCTCTCACCTT	20	CAGTACTGGCCTTGCTGTCGTCAGGTAATGTCCCTACAAATATTCCCACATTTGTGATGGCTCTCACCTTTTAAAGTTGTATGACAAGTTATCTTTCTGCCGTCGCAAATCATAAGTCGACG	CATTGTTTGATATTTATCAT	CTCACCTTTTAAAGTTGTAT
	exuT operon	TTCGTGAGTTAGATCAATAA	20	GTGCGATGCTGACAAAGTTATCACACCAATTTCCAGAGTCCGAAGATATTTTCGTGAGTTAGATCAATAAACGTAGTTAAAAAAATTACTCTCAAAGTGGTAAATCTCGCTGCAGGCCGCGC	TTTTTTGTGAAAACACACGC	TTTTCGTGAGTTAGATCAAT
	fadD operon	ATAGTGACGCGCTTCGCAAC	20	ACAGCGGCTGGTCCGCTGTTTCTGCATTCTTACGGTAAAGATAAAAATAAATAGTGACGCGCTTCGCAACCTTTTCGTTGGGTAATTATCAAGCTGGTATGATGAGTTAATATTATGTTAAC	GATATCGAGTTAAGTGTCAC	AAATAGTGACGCGCTTCGCA
	gatYZA operon	TTTGTGATCGTTATCTCGAT	20	GAGGCCGTTTTTTTGCCTTTCACTCCTCGAATAATTTTCATATTGTCGTTTTTGTGATCGTTATCTCGATATTTAAAAACAAATAATTTCATTATATTTTGAAATCGAAAACAAACGACAGG	AATTTCGCTAAACGCATCAA	ATTTTGAAATCGAAAACAAA
	hydHG operon	TTCGTGTTCCGTTTCATGGT	20	ATGTCGATCCCATCGCCATTGCTGAAAGCGCCATCATTACCAGGGCAATTTTCGTGTTCCGTTTCATGGTTAATCCTCCAGTGGTTGTCTTACTTCGGGTATTGCATCTTCCGTGCCAACGA	ATATTGGTGATCCATAAAAC	TTTTCGTGTTCCGTTTCATG
	fucAO+fucPI operon	TATGTGACTACCATCACTTT	20	AACGCTCTGTAATATGACGGCGGTCACACTTATTAGCTAGAAGGTGACTTTATGTGACTACCATCACTTTAATAATCGAAATTTCATGCCCGTTTCAGAAAATAAATCATAAAAAACACAAA	AGCTTTACGACAGCTATCAC	TTTCAGAAAATAAATCATAA
	fucAO operon	TAGTTGAACCAGGTCACAAA	20	TCATTTTTAATGGGGTTATAAAAAGAGAACTTGCAGTTATTTACTGTGATTAGTTGAACCAGGTCACAAAATATAAGCTTGTGAATTTCTTTCTTGTTAATCAGGAAGAAGATGGTGGGTAA	TCAGTAGTTATTCATGTCAC	TGAATTTCTTTCTTGTTAAT
	fucAO operon	AGTGTGAAAGGAACAACATT	20	TTCTTGTTAATCAGGAAGAAGATGGTGGGTAATTAAACGGCTAATTCAATAGTGTGAAAGGAACAACATTATTGCCCTGTTTTGAATCAGAGAGAGGTAGCTAATGGAACGAAATAAACTTG	TTAAAAGCGGGCGGCATCAA	ATTAAACGGCTAATTCAATA
	uxaB operon	ACCATGATCCGCGCCACACT	20	ATGTGTTCTACCACTTTATGATCCAGGAAAAGGCGTTTTTCCTCGATTAAACCATGATCCGCGCCACACTTTTCTCATAAAACTGCTCATTAATCATCAGGAGTTGATCAAAACAGGGGTTC	GGATTTGCAATCCCCTTCGC	AAACTGCTCATTAATCATCA
	fucPI operon	AGTGTGACCGCCGTCATATT	20	TTCGATTATTAAAGTGATGGTAGTCACATAAAGTCACCTTCTAGCTAATAAGTGTGACCGCCGTCATATTACAGAGCGTTTTTTATTTGAAAATGAATCCATGAGTTCATTTCAGACAGGCA	CCAGATGTTACCCGTATCAT	TTTTTATTTGAAAATGAATC
	fumA operon	TGAGAGAACAATGTCAAACA	20	AACAGGGCAACGGAACACCCGCCCAGAGCATAACCAAACCAGGCAGTAAGTGAGAGAACAATGTCAAACAAACCCTTTCATTATCAGGCTCCTTTTCCACTCAAAAAAGATGATACTGAGTA	GCAAAAGAGATTACTGTCAC	AATGTCAAACAAACCCTTTC
	grpE operon	AGCGTGCCAGTTTTCACATT	20	CGTCGCCACCAACGACTACCGCGAGATCAGCTAGTTGCCCAATCTCCGCGAGCGTGCCAGTTTTCACATTCTTCAGTTGCAGTTCGTGAGCGATTTGTTGCTCAACGATGACCTCGTAACCT	ATAGTCGTTAACTGTTTTAC	AGTTCGTGAGCGATTTGTTG
	gntP operon	GATGTGACATTCATCGCAAC	20	GTTGTTGCTGCAAATTGCAGCAAAGGGTAATCGATGGTTATTGATCAGAGGATGTGACATTCATCGCAACAATGGTTGACCAATTTACATAACATATCGCCCAAAATAACAACGGTTCAACC	TAAACCATGATCCGCGCCAC	TTGCTGCAAATTGCAGCAAA
	gntP operon	ATGGTTGACCAATTTACATA	20	AAAGGGTAATCGATGGTTATTGATCAGAGGATGTGACATTCATCGCAACAATGGTTGACCAATTTACATAACATATCGCCCAAAATAACAACGGTTCAACCAGGTAAGGTAAAACGTTATGC	TGAACTGTGAAGGAGGACGC	AGGATGTGACATTCATCGCA
	hrsA_ybgG operon	CAAGTGAAATTGATCACATA	20	CGATAAATTCATCCTGTAAATAATACAAATACAATACAAATAATTTCAATCAAGTGAAATTGATCACATAATGGTATTGTTTTATCGGGCACACTGGCGCGACTATAAAAACGATCAAGTGA	TAAATTTCGTCAATGATCAC	ACAATACAAATAATTTCAAT
	hrsA_ybgG operon	TCTTTGACGTAAGTCCCGCT	20	GTTTTTCATCAAAACTGGTTAACTGAAAAATATCGTAATTGACCCGCTCTTCTTTGACGTAAGTCCCGCTGCCCTGAATGCTTTCGAGGATCTGCTGCTCGACTAGCTGGCGCAAAGCCTGA	ATGACTGCGAGTGGGAGCAC	TAACTGAAAAATATCGTAAT
	kdgT operon	TTTGTGATCAATTTCAAAAT	20	AGGCCGCATATCAGCTTAAAAAATGAACCATCGCCAACGGCGGTGGTTTTTTTGTGATCAATTTCAAAATAAAAACAATGATCCGATAAAAATAAAACAGCGTTTCAATTGATGTGGTTTTG	CATAGAGTGAAATATGTTAA	TTTTTGTGATCAATTTCAAA
	kdgT operon	GATGTGGTTTTGATCACTTT	20	ATTTCAAAATAAAAACAATGATCCGATAAAAATAAAACAGCGTTTCAATTGATGTGGTTTTGATCACTTTTATTGATTAAATGAATGTCTATCTTCGTTTCCATCAACACTGATGCTCCATT	CAATTCATTATTTTTATCAC	AAAACAATGATCCGATAAAA
	marRAB operon	AACGTGGCATCGGTCAATTC	20	CTTTAGCTAGCCTTGCATCGCATTGAACAAAACTTGAACCGATTTAGCAAAACGTGGCATCGGTCAATTCATTCATTTGACTTATACTTGCCTGGGCAATATTATCCCCTGCAACTAATTAC	AGGAGTGCGAGTCTGCTCGC	ACTTGAACCGATTTAGCAAA
	marRAB operon	AATGTGAAAAGTACCAGCGA	20	CTTGCCTGGGCAATATTATCCCCTGCAACTAATTACTTGCCAGGGCAACTAATGTGAAAAGTACCAGCGATCTGTTCAATGAAATTATTCCATTGGGTCGCTTAATCCATATGGTTAATCAG	GATTTTGTTATTTAAATTAA	AATGAAATTATTCCATTGGG
	modABC operon	TTTCTTATCTACCTCACAAA	20	TAGTCGGGCATTTTCTTTTTCTCAACTTCCTGCTTTTCCTGCCGATATTTTTTCTTATCTACCTCACAAAGGTTAGCAATAACTGCTGGGAAAATTCCGAGTTAGTCGTTATATTGTCGCCT	TATTGTTTTATCGGGCACAC	GTCGGGCATTTTCTTTTTCT
	ndk operon	ACAGTGAAATTTGTCATGCA	20	ATAAAGGTGATTATCAATTGCTGGTGATGGATGACGTGGGGCAAATCGCGACAGTGAAATTTGTCATGCAATAGTCTGTTTTGTCCCTGATTGTTGCTAAAACTCATTTTATTTTAAAAAAA	ACATTTGTGATGTTAATGAA	TGACGTGGGGCAAATCGCGA
	nrdAB + yfaE operon	ACAGTTATTTTTAACAAATT	20	CCATCTATATCAATTTATCTAACCTATTATGCCGTTCAAGAAATCGCCGAACAGTTATTTTTAACAAATTTTTCTCTTCCCATTGACTTTCCCGGACACCTTGTCTGACCTAAGGTGCGCGA	GATGACGTGGGGCAAATCGC	TTATTTTTAACAAATTTTTC
	rpiR_yjcXWVUTS operon	TTTGTGATGTTAATGAATTA	20	CTTTTTCATTCATCTTCCCCGTCCGTGCAAAACTTCACAATCAAAAAACATTTGTGATGTTAATGAATTAAAAACACCCAAAATCGATGAATTACGCCTTCCTGATCTGTTTTACAGAGTTA	CGGAAGGCGACCTGGGTCAT	GTGATGTTAATGAATTAAAA
	rpiR_yjcXWVUTS operon	TTTGTGAAGTCGCCAGCATC	20	AAGCCACTCGCCATTGTTCACAATAAAATAAACTTTATAAATTTTATTTTTTTGTGAAGTCGCCAGCATCTTTTCTGTTCTTGCTGTGGTGATATAGTGGCGTCTTCAATTCAAGGACAAGA	GCGAGCGTGCCAGTTTTCAC	TTTATAAATTTTATTTTTTT
	rpiR_yjcXWVUTS operon	AATTTTAAGCCACTCGCCAT	20	AACCAGAAAAACAAATAACATCATGTTTTTAAACTAATTAAATGAAATAAAATTTTAAGCCACTCGCCATTGTTCACAATAAAATAAACTTTATAAATTTTATTTTTTTGTGAAGTCGCCAG	TAATGTGCGCTATAAGGCAA	TTTAAACTAATTAAATGAAA
	sbmC operon	AGTGCGAGTCTGCTCGCATA	20	GATTATTTCCACCATAAGGCCTGACCTTTCTTTTGCAGCAGACTGGCAGGAGTGCGAGTCTGCTCGCATAATCAACACTCATTCCTTGTGGTTTTAATTTTGCAACTATACTGTATATAAAA	GCCTTTTTTATAGGTGTCAC	TTTTGCAACTATACTGTATA
	sdaC_sdaB_exo operon	TTTGAGATCAAGATCACTGA	20	TTTACAGAGTAAAGCGTTGGGATAATCTATCTTCCAAGTAGATTATTGTATTTGAGATCAAGATCACTGATAGATACATAACTTGTGTGTATCTTTCCGCCCTCAAATTATTACGGCGGTAA	AAAAAAGAGAACTACCCCAC	ATTATTGTATTTGAGATCAA
	rhaT + sodA operon	TGGGTGATTTGCTTCACATC	20	CTTTCGCCTGTTGCCGCCGTTGTCGATTTACTGGCAATCACGGCATTAAGTGGGTGATTTGCTTCACATCTCGGGCATTTTCCTGCAAAACCATACCCTTACGAAAAGTACGGCATTGATAA	GCAACGGTGATTGCCATTAC	AGTGGGTGATTTGCTTCACA
	speAB operon	GTCGTTAACTGTTTTACACT	20	TGGAAAATCCATGTGCTTATGGGTTGTTATCGCAGTTCCAGGCTGCGATAGTCGTTAACTGTTTTACACTTAATAAAATAATTTGAGGTTCGCTATGTCTGACGACATGTCTATGGGTTTGC	AAATAATTGTTTTATTTCAC	TAACTGTTTTACACTTAATA
	speF_potE operon	GAGATGAAAAATGTCAAAAT	20	GATCGATTTCTCATTCGAGAAATTGAGGACCTGCTATTACCTAAAATAAAGAGATGAAAAATGTCAAAATTAAAAATTGCGGTTAGTGATTCTTGCCCGGACTGTTTTACCACGCAGCGAGA	TTTGATGCTTCCTTTGTCAC	AAAATGTCAAAATTAAAAAT
	srlAEBD_gutM_srlR_gutQ operon	TTTGCGATCAAAATAACACT	20	CCTCGCTATCCTTTTATTCAAACTTTCAAATTAAAATATTTATCTTTCATTTTGCGATCAAAATAACACTTTTAAATCTTTCAATCTGATTAGATTAGGTTGCCGTTTGGTAATAAAACAAT	TTTGATGCTTCCTTTGTCAC	GCGATCAAAATAACACTTTT
	srlAEBD_gutM_srlR_gutQ operon	ATTGTGCTGCGGCTCAAGCA	20	AACTGCTGGGCATTCGGGTTATTAGCGAAATCGCCGCCCATCTGCATCACATTGTGCTGCGGCTCAAGCAGGAAGCCGCCAGACGGCGTTCCGGTGGTCGTATCAGTCTCAGTAGGTTTTGG	AAGTGAGAGAACAATGTCAA	TGGTCGTATCAGTCTCAGTA
	ucpA operon	ACGGTGATTGCCATTACTTC	20	GTAAAAAAGAGATTGTCTTGTGCGCAGAAGCGGCACGAAAGCAGGGGGCAACGGTGATTGCCATTACTTCTCTGACTGACTCTCCGCTGCGGCGGCTGGCGCATTTCACCCTCGATACCGTT	GTTATCCTGCAAGCTATCAC	TAAAAAAGAGATTGTCTTGT
	ucpA operon	TTAGTGAGCTGATCCGCAGC	20	AACGCCTGAAATGATGCATAAAGCAGCGACTGGATTGAGATTTTCCTGAATTAGTGAGCTGATCCGCAGCAATATTTTGTTTATCCTGTATTTTCAGAGGGAATGGAGTGTAACGCTCTGTA	ATTTTTGTGAATTATTACCC	ATATTTTGTTTATCCTGTAT
	wzzB operon	TTTGTTACTTACACAACAAT	20	TGGCAGCGACTAACATCTTGTTATCAGGGCTATTTACGCCCTGATTGTCTTTTGTTACTTACACAACAATTCATTATTTTTATCACTTATCCTATAGCATTCACGAGGATTATCGCTAAACT	AAAGAGATGAAAAATGTCAA	TTTTTATCACTTATCCTATA
	yaaF operon	TTCGTGAAGTCGATTAAGTC	20	CCGTGAAGAAAACATTGTTTTCGAAGTGCCGAAAGAGCTGCGTGTCGATATTCGTGAAGTCGATTAAGTCATTAGCAGCCTAAGTTATGCGAAAATGCCGGTCTTGTTACCGGCATTTTTTA	ACAGCTATGACCATGATTAC	TGAAGAAAACATTGTTTTCG
	ybbB operon	ATTGTGACCTTGTTTACCCA	20	CATTGAGTCTGGCATGGCGCAAATTTGGCAGCGGCAAAGCGGTAGAAGATATTGTGACCTTGTTTACCCAGCGCAGGCCGGAAATCAGCGGATTTTTAGAAATTTTCGGCAACCCACGCAGT	TTTATTGTGTTTTAGAATGC	ATATTGTGACCTTGTTTACC
	ybiP operon	TTTGCAATCCCCTTCGCAAA	20	TCATGCAGGCATAACGCGTTTTGGTCTGAAAAACCCCACTTTTTGTCGGATTTGCAATCCCCTTCGCAAAAGATTTGTTCGTCAGTAGTTGACCTGAACGGCGGCTCGCTCTATCTTCTTGC	AGATTATTGATCAACAATAC	TTTTGGTCTGAAAAACCCCA
	ybiH_b0795_ybhFSR operon	TTTGTGACGCAGCGCATAAA	20	AGGAAAATGACAAAAACCACAATGTCATGAGGGAGCGGAGTGTAGCAGTTTTTGTGACGCAGCGCATAAATTATCCCTGTGACTGGCGTTGCTAAAATTCTTAGCCATACTGGACAACTCCC	GTAAACTCTACCTGAGTCGC	TTTTTGTGACGCAGCGCATA
	yabQ operon	ATCGAGTTAAGTGTCACTTT	20	AGTTGGTCGCAAAGGGCAATATGCGCTGGGTCGCCCAGACCTTCGGGGATATCGAGTTAAGTGTCACTTTTTTCATTGAAAAGAATAAGATATGTACTCAGACGTTGCAGCTGCATAAGGGC	GTTAATGTGCCTCAATTTAA	CTTCGGGGATATCGAGTTAA
	yabQ operon	TTTTTTACCAAGGTAACAAT	20	GCATTCCACCCAGGTCTCTCATAAAGGATATCATTGCTACCTTTCATTGTTTTTTTACCAAGGTAACAATCCCTCATGTCAACGCCGGGAAGGTAAGCCTTTCTAAGATCAACGCCCAAGTT	AAATTACGGATCTTCATCAC	TTTCATTGTTTTTTTACCAA
	yadN operon	ATTTTGAATTAAGTAAATTT	20	TCCCATCTCCATACCCTAACCAATTGCACTTGTGAACTTATTTTTACTTAATTTTGAATTAAGTAAATTTAATTTGTTCAAAAGCTTCTAAAGTGCACAATAGGCGACCTAATGAACAATGG	TTTTTTGTAAACAGATTAAC	CAATTGCACTTGTGAACTTA
	yahM operon	GTTGTGATCGGCGACACTTC	20	GTATATCTGTATGCCAACTGGCATTCCATCTCTTTTTTCGCCGATATTTTGTTGTGATCGGCGACACTTCGCTTAAAAAAGCACCAGTAGTGGTTTCGCAGCCATGCGGTGTATAAAAAATG	ATTTTTCCGTTAAAGGCCAC	TGTATGCCAACTGGCATTCC
	yahO operon	GGTGCGAGAGAGATCACAAA	20	ATCCATAAATAAGTGAACTAACTGCATCATATTTCTACCAAAAATAATCGGGTGCGAGAGAGATCACAAAGTGTCTTATTTCCGGTTACTGGCGTTTATGCCCTGACTGAACTAATTATTAA	ACAGACATGAAAAATCTCAT	TAACTGCATCATATTTCTAC
	yahO operon	ATAGTGATTTCATCCATAAA	20	AAGTAATCACGAACAGTCCTACGGTCAGGTAAACGGCATGCAAAGGATCCATAGTGATTTCATCCATAAATAAGTGAACTAACTGCATCATATTTCTACCAAAAATAATCGGGTGCGAGAGA	TTTATTATAATCCTATTCAA	ATATTTCTACCAAAAATAAT
	yaiB_ phoA operon	GATGTGCGCAAGATCACAAA	20	CTGCTGACAAAGCGTGCAACGTACTGGTGAAGAAAGTGCGTTATCTCAAAGATGTGCGCAAGATCACAAAAATGATGAACGGGAAGCTAATTTATTCCTGGCTTAAATGGCCATGCGGTGAG	ATCAATTTGATAACAATTAA	AGAAAGTGCGTTATCTCAAA
	yaiB_phoA operon	AATGTTAACTTCTCCATACT	20	TCCTTTGTCATAAAAATAATACTTCCAGACACTATGAAGTTGTGAAACATAATGTTAACTTCTCCATACTTTGGATAAGGAAATACAGACATGAAAAATCTCATTGCTGAGTTGTTATTTAA	GCAGATGTGAATGATGAAAC	GTTGTGAAACATAATGTTAA
	yaiB_phoA operon	AAAGTGCGTTATCTCAAAGA	20	AAAGATTGTTGCAATCTTCTGCTGACAAAGCGTGCAACGTACTGGTGAAGAAAGTGCGTTATCTCAAAGATGTGCGCAAGATCACAAAAATGATGAACGGGAAGCTAATTTATTCCTGGCTT	TGAGTTATGAGCGCTTTTAA	TTGTTGCAATCTTCTGCTGA
	ybiP operon	TGTGCGATATGGTCAACAAC	20	CGTGTTTAGTCATTCTCCCTTTAAAGTACGGTTAATGCTGCTCTCTATGTTGTGCGATATGGTCAACAACAAACCGCAGCAAGATAAACCTTCCGATAAATAGCGGCGTCGCGGTACGCCGC	TTAATTTTGAATTAAGTAAA	TTAATGCTGCTCTCTATGTT
	ybiP operon	GGTCTGAAAAACCCCACTTT	20	GTCGCGGTACGCCGCTTCACTCCTGCTTTCATGCAGGCATAACGCGTTTTGGTCTGAAAAACCCCACTTTTTGTCGGATTTGCAATCCCCTTCGCAAAAGATTTGTTCGTCAGTAGTTGACC	TAATATATTAGACAGAACAA	ATAACGCGTTTTGGTCTGAA
	ycdZ operon	AGTGTGATCTACGTCACTCA	20	GATGCCATTAGTGCAATGTGGGACGAGCTGGAAGAAGATTCTGAAGAATAAGTGTGATCTACGTCACTCATAACTGCAACGGATAATTTGTTGTTGCATAAAATGTGTGCTCGATCTCATTC	TAAAATGAGCGGCAGATTAA	AATGTGTGCTCGATCTCATT
	ycdZ operon	AATGTGTGCTCGATCTCATT	20	GTGTGATCTACGTCACTCATAACTGCAACGGATAATTTGTTGTTGCATAAAATGTGTGCTCGATCTCATTCATGGCCGCGTTTTCTGCTATCATGCGCGGCATGAACATACTTCTCTCTATT	CGGTCTGCGTACGCAATCAA	TTGTTGTTGCATAAAATGTG
	ychH operon	ATTGTGATCACGCCCGCACA	20	CAAGGTGTTCAGGCGTTTATTTGTAAAGTTTTGTTGAAATAAGGGTTGTAATTGTGATCACGCCCGCACATAACCCACTGGGTGTTGTCTATACTTTACACATAAGGAAGAGGGGTATTCCC	CATTTAGTTACATGTTTAAC	TATTTGTAAAGTTTTGTTGA
	ydcH operon	AACACGATCCCGCTCGCATT	20	AGTTAATCGTTTTTTCTTCGGCACCTTCTTCGGGAGGTGCCGTCTGGTTAAACACGATCCCGCTCGCATTTTTCCCTAAGTTAAATGAGTAATCTGATGGTGTGTATTTCAGATACACCTTG	GCGAAGTTGACCCCGATCTC	TTTCCCTAAGTTAAATGAGT
	ydeI operon	TGTTTAAGACTTTTCAATCT	20	CGTCCAATATAATAATTTTCAAACATATAAATCCGATTATTCTGAAAATATGTTTAAGACTTTTCAATCTTCTTAACTTTAGTGAGTTAAATTCTCTGTATATTTGACAGCTAGTTGGCTGA	CAAAATATGACCTCTCTTTA	TTATTCTGAAAATATGTTTA
	ydeI operon	AATATAATAATTTTCAAACA	20	GTCCACGCTTTTATATGTAAAGGTGATTTGCTTTTTCTGTATGCTCGTCCAATATAATAATTTTCAAACATATAAATCCGATTATTCTGAAAATATGTTTAAGACTTTTCAATCTTCTTAAC	ACGGGCGTTTTCCGTAACAC	TTATTCTGAAAATATGTTTA
	yeaA_b1777 operon	AATGTGATTTTCATCACGAT	20	GAGACCACATGGGGTCGGCGCCCCGAATTTTAAAGGGCAATTACGATAAAAATGTGATTTTCATCACGATTTAGGTGCAGCCATTTCGTCGAGATCAAGTTTAGGACAAAATTTTGCCAGTT	ATATGTTTAAGACTTTTCAA	TTTCATCACGATTTAGGTGC
	yeaA_b1777 operon	AATGTGAGCACGATTAAAGT	20	GGACAAAATTTTGCCAGTTGGTGTTAATGTTTTGTTAGAATCAGTCACGTAATGTGAGCACGATTAAAGTGAGATGTGAGCAAATGGCTAATAAACCTTCGGCAGAAGAACTGAAAAAAAAT	GGCTATGCGAGTTGTCATAC	TTGGTGTTAATGTTTTGTTA
	yedEF operon	AATTTGATCTAACTATTATT	20	ATTGTGGCATTAAAGCCCTGATGTCGCCAGCCTTTCAAGGTTCAGAGAGAAATTTGATCTAACTATTATTTTTGTGAATTATTACCCCGAAAATAAATTTGCATGGTGTATGATTCGCGACT	CTCATTGTTCTGCATATTAA	TTGATCTAACTATTATTTTT
	yedEF operon	ATTGCGAGTTTTTTCATCAT	20	TATAGTTTTCGACTTCGGCACAGCCCGCCAGCAACAAGAGCGCGCCTGCAATTGCGAGTTTTTTCATCATTCGTCCTGCATGAGAAGAAAAGAGGATTGTGGCATTAAAGCCCTGATGTCGC	ATGTTTGTGTTATCTTTAAT	TCATCATTCGTCCTGCATGA
	yedL operon	TATTAGACAAAGATTTCATT	20	TGATAAGCCTGGAGATTATTGATCAACAATACTGCGTCATAAGAAATCTCTATTAGACAAAGATTTCATTACCTGTTGGCATATTGCAAAAATAACACCAATACGGAATCGTCATGTTCACG	CCTTGTCTGACCTAAGGTGC	TCTCTATTAGACAAAGATTT
	yedM operon	TTTTTGATAGTGGTAATTTT	20	TAATCTTTGTTGATGTTTTTATTCATATTCCGGGCGATGGATATGAGCGATTTTTGATAGTGGTAATTTTATTGTGTTTTAGAATGCGCCCTGGGCAATATAATTTATTAAACAGGAGTGTA	GTTAACGTGCTACAATTGAA	TGTTGATGTTTTTATTCATA
	yedN_b1933 operon	AATGTGTTGAACTCCACAAT	20	ATCGAATGACTTCAAAAAAAATGTGGATATAGCATTGGTGAGATTGTTTAAATGTGTTGAACTCCACAATAGTAAACTTGACTTAACAGATCTTCACTTGGGGTCTTTGCCACCTCTTCCAT	GAAACTGAGTTCAAACTTAA	ATGTGTTGAACTCCACAATA
	yedN_b1933 operon	TAAGTTATTGCACTCAGAAT	20	TTTACACCAATTAGTGAAGACAGCAAATTATTTAATATGCTGTCAGAATTTAAGTTATTGCACTCAGAATATTTCGAATGGGGTGATTATAGTCTCTGGTTTCAAGATTTCTCGATTTATAA	GAAAACGTGATTTAACGCCT	AGACAGCAAATTATTTAATA
	yeeA operon	TGAGCGCTTTTAATCTCATT	20	TTGTCCGTCGGATAATTCAGAGGCGCGCCTTCTGGCCGACAGATGAGTTATGAGCGCTTTTAATCTCATTACGGAGTTTCTGCGTGCGTGCCGATAAGTCATTAAGCCCGTTTGAAATCCGG	TATAGAGTAAAAACAATCAG	ATGAGCGCTTTTAATCTCAT
	yeeA operon	TATTTGAACAATGGCGCGGA	20	TCTTGCAGGACAGTGCTTATGAAATGTTACCAAAGCCCTGCTTCGAGGTTTATTTGAACAATGGCGCGGAAGATGGGTACTGGGATATCGAAATGTATGTTGCGGTGCAGCCAAAACATCAC		TCGAGGTTTATTTGAACAAT
	yejK operon	TTTGTGGCATAAATCGAAAT	20	GAGCAGCTCTGCGAGCAATTGTTCAACCTGTTCATCACTGTAGCGGGAAATTTGTGGCATAAATCGAAATCAGTTAGTTGATGAAAGGGCAACATATTACCGTAGCAACGGTTTTTTTTCTG		AATTTGTGGCATAAATCGAA
	yejK operon	TGCGTTAAATCATTCTCGTT	20	ATGAAAGGGCAACATATTACCGTAGCAACGGTTTTTTTTCTGCTTTTTTATGCGTTAAATCATTCTCGTTACGCTGCCTTCTGTAAAATGACCGCCATCTTTTATTGCGTCGCTTAACCGGC		GCTTTTTTATGCGTTAAATC
	yfaD operon	AAAGAGAACTACCCCACCTC	20	CGGTGCTGGATTCCCAGTGCTGCGGTATTGCGGGTACTTACGGTTTCAAAAAAGAGAACTACCCCACCTCACAAGCCATCGGCGCACCACTGTTCCGCCAGATAGAAGAAAGCGGCGCAGAT		GTTCCGCCAGATAGAAGAAA
	yfaO operon	AAAGAGATTACTGTCACTTT	20	ACACTTTATCGATACACACAAAAATAATAATAAGTACAGTTATCATCGCAAAAGAGATTACTGTCACTTTCACATATTTGTGAGTTACCGTATTCTCATGGTTTCTTTTTATTTATAAGGAA		TATTTGTGAGTTACCGTATT
	yfeCD operon	GTAGTTATTCATGTCACGGT	20	TCGCTGAAAAATCAGGCAAATGAACAATTTTGGAAAACCGCTCGCATTCAGTAGTTATTCATGTCACGGTTTCCTGTAAAGTGGTGTTATAAAATGAACTACTAATAGACCCACATACATTC		GTTATAAAATGAACTACTAA
	ygbLM operon	ATCATGAGCGATTTCGCAAA	20	GGCAACTTCGGTGATGACGCCTTTTTTTCACGAGCCCAAAGAGAGTTTTTATCATGAGCGATTTCGCAAAAGTAGAGCAGTCTTTGCGAGAGGAGATGACGCGGATTGCCAGTTCATTCTTT		TTATCATGAGCGATTTCGCA
	ygbLM operon	ACAGCAATACGGTGCACAAA	20	GCTCCACTGGTTTTTGCCACCGCCAGCACTGACGCATTGGCAGCAATTCAACAGCAATACGGTGCACAAAAAGCCAGTCAGGCAGTAGAAACACTGTTTTCTCAACTAGCGGCGCGGTTAGC		CAGTAGAAACACTGTTTTCT
	ygcB operon	TTTATGAGCAGCATCGAAAA	20	TCTCTTCTTTGCAGGGAGGCAAGACATGTGTATATCACTGTAATTCGATATTTATGAGCAGCATCGAAAAATAGCCCGCTGATATCATCGATAATACTAAAAAAACAGGGAGGCTATTAATG		TCACTGTAATTCGATATTTA
	ygjU operon	AATATGACCTCTCTTTAAAA	20	GCACGTTGGCTTTATTTTTATGTCAAAGAAATGTAACCATTAAGTTTCAAAATATGACCTCTCTTTAAAATCCAGCATTTTTCGCTTCCCGAAGCTGTAACTTTCCTTATACTCGACCTTGC		TTTATGTCAAAGAAATGTAA
	yhaB_yhaC operon	TTTGTGTTGAGGATCACAAA	20	TGCAATCGTTTTCCATAAATTCTTCTCCCCTCATAGGCGACGAATAGCATTTTGTGTTGAGGATCACAAAACGAATAATTGCTGATCGCCGCGATAAGGTCAGACAAAGACAACAAGGGAAA		TTTTCCATAAATTCTTCTCC
	yhdG_fis operon	AGTGCGAGCAAGCTCACAAA	20	ACCGGTCGTAAGAATTAACCTTCGCATCGCCGTAGGGTGACGCGGGGCGAAGTGCGAGCAAGCTCACAAAAGGCACGTAAATTTGCCGATTATTTACGCAAATTTGCGTGCCAAAATTTTCA		TTTGCGTGCCAAAATTTTCA
	yhdG_fis operon	ATTGAGAACTTACTCAAATT	20	CCGATTATTTACGCAAATTTGCGTGCCAAAATTTTCATTCATAAAGAAAAATTGAGAACTTACTCAAATTTCTTTGAGTGTAAATTTTAGTCACTATTTTCTAATATGATGATTTTTATGAG		TTTTAGTCACTATTTTCTAA
	yhdJ operon	TTTTTTATAGGTGTCACAAA	20	GTTAGCTAAATGCTTGATTAAAAAGGCGCTACTCGGCATGGGGAAGCGCCTTTTTTATAGGTGTCACAAAGGGAGTGACCATGAGAACAGGATGTGAACCGACCCGGTTTGGTAATGAAGCT		TTTTTATAGGTGTCACAAAG
	yhdU operon	AAGTTGACCCCGATCTCATT	20	AGTGAAAAAAAGAAAGACCGGCAACCTGTCAAAACGAAGCCGGTTAAGCGAAGTTGACCCCGATCTCATTACAAAGTAAAGGATGTGTAAGCCTGGTTTTCAGATTATTCATTTCGTGTATA		TGGTTTTCAGATTATTCATT
	yhfMNO operon	TTTGTGATCTTCCTCCACAT	20	TTCAATTTGATAACTACATCCATTAGCCACAGCGCGATCCTGTGCGAAATTTTGTGATCTTCCTCCACATTACATAACATCATATGTTGTTATATTCATCATGCATTGTCATGTTACCTTTT		ATGTTGTTATATTCATCATG
	yhfMNO operon	GTTGTTATATTCATCATGCA	20	GATCCTGTGCGAAATTTTGTGATCTTCCTCCACATTACATAACATCATATGTTGTTATATTCATCATGCATTGTCATGTTACCTTTTAAATGACTGCAAACTCTCCCCTACAACGTATTGGA		ATGTTGTTATATTCATCATG
	yhfPQR operon	AAAGCGGGCGGCATCAAACA	20	ACGGCATCGAAATTTGGGGCGGTCGCCCGCACGCGTTCGCGCCGGACTTAAAAGCGGGCGGCATCAAACAAATCAAGGCGCTGGCGCAGACGTATCAGATGCCGATTATCGGCTATACGCCA		AGATGCCGATTATCGGCTAT
	yhfZY operon	AATGTGAAGTGCCTCGCCGT	20	GAAACCGGGGAAACCCGGTTTTTTTATCCTCATTTGCAATAATCCGAAAAAATGTGAAGTGCCTCGCCGTTTCCACATCTCGCTGTTGCGCCTTATCTTCAAATTCCTGAAGATATAAATAT		ATAATCCGAAAAAATGTGAA
	yhiP operon	ACATTTAACACCATCATATT	20	CTTATCTGGCCTACGGTCTGCGTACGCAATCAAAATCCCCAGCCAATACAACATTTAACACCATCATATTTTCCATCATTAGTGTGATCATCTGGTTATTTTCTGTTGTAATAGTGTATTAA		CTGTTGTAATAGTGTATTAA
	yi81_1 operon	AAAGTGGCGGGGATCACTCC	20	GGGCAGGCCTGGGTAAAAATAGGGTGCGTTGAAGATATGCGAGCACCTGTAAAGTGGCGGGGATCACTCCCATAAGCGCTAACTTAAGGGTTGTGGTATTACGCCTGATATGATTTAACGTG		TTACGCCTGATATGATTTAA
	yidE operon	TGTGCGCTATAAGGCAAATC	20	GTTAAATTTCGACTGTTTAAGATATTTCGGCACGTTCTTTCCCGTGATAATGTGCGCTATAAGGCAAATCTGCTTCACCGATTCAGCCATAATCCGTAGCAATTAAAATGTTATCTCAAGAG		CAATTAAAATGTTATCTCAA
	yidP operon	TTCGTGATCGCTTTCATGCT	20	GGAGCGAGGATAGGAAGATGCGATCGGCAGAACATGACGACCCAATGGGATTCGTGATCGCTTTCATGCTTTTCGTTGGGCGGTAGAGATCTACGTTTTCGCGAAAAAGTAGACCTCTGTGA		TTTTCGCGAAAAAGTAGACC
	yidW_b3694_dgoKA operon	TTTGTGATCTAAATTGTAGT	20	CCTTTTCAGATTTCTGCCCGACGCATGTCATTTTTTTATGCATTGTTCTTTTTGTGATCTAAATTGTAGTACAACAATATAAGTTTGTACTACATTACACGCACGGCAAACGCGAACGTCAT		TTTTTGTGATCTAAATTGTA
	yidW_b3694_dgoKA operon	AACGCGAACGTCATCACGCT	20	CTAAATTGTAGTACAACAATATAAGTTTGTACTACATTACACGCACGGCAAACGCGAACGTCATCACGCTGGTACTACAAAGTTGCCGCGTTATGCATCGATCGGGGTAAAGTAGAGAAGAA		TTGTAGTACAACAATATAAG
	yiePO operon	TTTGCAACCGTAATCACACT	20	TTTTCAGCAAAAGCCCCGTTAATGTGCCATAAAACAAGCAATTTGCCGTTTTTGCAACCGTAATCACACTTCCTGGTGGCATACTAAGGAGGAATAAAAAGAAAAAGGAAGATAAGTAATGC		CAAGCAATTTGCCGTTTTTG
	yiePO promoter	AATGTGCCATAAAACAAGCA	20	AAATTTAAAATAATTTTCTGACCGCGCATTTTTTCAGCAAAAGCCCCGTTAATGTGCCATAAAACAAGCAATTTGCCGTTTTTGCAACCGTAATCACACTTCCTGGTGGCATACTAAGGAGG		TTAATGTGCCATAAAACAAG
	yigC operon	GTCGTGGTATGAATCACTTC	20	GCGACGCGCCAAAGCGCACGAAGTGGCTGACACCGCGGGTCGCGTTGATAGTCGTGGTATGAATCACTTCTGGGTCAAATTCCACAAACAGGTAGTTGGGGAACAATGGCTCACTGACTGCA		TCGCGTTGATAGTCGTGGTA
	yihVWX_rbn_yihZ_yiiD operon	AAATTGACAGCCGTCACTTT	20	GACATGCTTTGCTTGTCTGTTTTTGATCGTATTTGTAATTTATCGTCAAAAAATTGACAGCCGTCACTTTTTAAACAATTGGTGAAATTAAAATGAACGCATCCCAAAATGTTTAAGGAATG		TTATCGTCAAAAAATTGACA
	yjeM operon	TATTTGATATCATCCAGGTA	20	TGTAGCATATGTTTTCATTTTTCCGTTAAAGGCCACAATTTAAGACTGGATATTTGATATCATCCAGGTATCAATTCTGTATTGGTTTTTACGCTGCCTGCTCAATGTTGCGCAGTGCAGTT		TATTTGATATCATCCAGGTA
	yjeNO operon	TTTGCGAACGTCTTCACCAT	20	CGCATTTGTCGGCAATGATTGCGACAGTGGTTGTCGTACTGGTGGTGACATTTGCGAACGTCTTCACCATCATTCAACCTGTGGTTGAAGCCGGAGACTGGGACAGCACATTGTGGATGATT		GTCTTCACCATCATTCAACC
	yjeNO promoter	TTTGTGATTTTCAAAACGCA	20	TCGCGCTGGCTTTCCCGTTCTTTAAAGCACGTCAGGATCTCGACAGACCGTTTGTGATTTTCAAAACGCATTTGTCGGCAATGATTGCGACAGTGGTTGTCGTACTGGTGGTGACATTTGCG		CGTTTGTGATTTTCAAAACG
	yjfG operon	AATGAGCGGCAGATTAAAAA	20	ATTACGGATTATCCTGAAATGCGTTTCTCACTTGCCCGACATATGCGTAAAATGAGCGGCAGATTAAAAAAGGATAGTGACGTATGCGCATTCATATTTTAGGAATTTGTGGCACATTTATG		CCGACATATGCGTAAAATGA
	yjhBC operon	AGAGTGAAATATGTTAAGAA	20	TTTTTGTTGGTGACCCAAAACTGTAGGTGGGTATCAGTTTTATCTTTCATAGAGTGAAATATGTTAAGAAGAAATGGAGGAAAAGATTGTACTGATTAGGTATTGATAACAATCAATAGTAC		TGTTAAGAAGAAATGGAGGA
	yjiMLKJ operon	ACCGCGAGAGAGATCAAATA	20	CTTGTTCCCCCTCGGCAATTTTTAGAAATCCATGAAAAACTAAGTGGCTAACCGCGAGAGAGATCAAATAAACCATACTAAAAGAATGGTAATAATGTGGCCTCTTTTCATTATCTCCCGTG		GCGAGAGAGATCAAATAAAC
	yjjM operon	TTTGTGAAAACACACGCATA	20	GCCTTAGATATCAATGAAAATGAAAAATGGCAGCGGAACGGAAAATCTTTTTTGTGAAAACACACGCATAAAAATGTTTTAAATCGGGTTTTAATGGACTCACAAGGAGGAAAATATGAGTC		TAGATATCAATGAAAATGAA
	ynfM operon	TATTTGAGATTATTAATATA	20	CAACAAAGTAACGCAGATGACGAAGTTCAATATTCATATTTAAAACATCTTATTTGAGATTATTAATATATTAGACAGAACAATTCGATTTTCCTACCCTATGTATAAGCCTGATCTACAGG		TATTTGAGATTATTAATATA
	yqiEB_icc_yqiA_parE operon	ACGTCGCTGAAATTCACATT	20	GGGCGTTAATGTGCCTCAATTTAACACATGACTGCTCAAACGGCAGTCAAACGTCGCTGAAATTCACATTTAATTCACTATTAGTGCCAGGACATTAACAATGCTTAAGCCAGACAACCTGC		TTAATGTGCCTCAATTTAAC
	ytfQ operon	AGTGTGATGTAACGCAATCT	20	AGATGAAAGCGATTACAAACTTGTGATTAACGTTTTATTTACTTTTTTGAAGTGTGATGTAACGCAATCTGTTACATAACGAATTGTCTATAGTTTTTTCGCGAACATCTTTTAACCAATAA		TTTTCGCGAACATCTTTTAA
	zipA operon	GATGTGAATGATGAAACCAT	20	AGACGAGCTTCCAGCCTTGCGCAAAATAGTAAAAACCGCTGCGTGGGGCAGATGTGAATGATGAAACCATAATCAGGATGAGCTCCTTTTGACCAATCCCAGGAAAATTCTGCGTATTTTAC		TGACCAATCCCAGGAAAATT
	melAB operon	ACTGCGAGTGGGAGCACGGT	20	TGGCTCTCTTTCCTGGAATATCAGAATTATGGCAGGAGTGAGGGAGGATGACTGCGAGTGGGAGCACGGTTTTCACCCTCTTCCCAGAGGGGCGAGGGGACTCTCCGAGTATCATGAGGCCG		TTTCCTGGAATATCAGAATT
	manXYZ operon	TTACGGATCTTCATCACATA	20	TGTGACAAGGATATTTTACCTTTCGAAATTTCTGCTAATCGAAAGTTAAATTACGGATCTTCATCACATAAAATAATTTTTTCGATATCTAAAATAAATCGCGAAACGCAGGGGTTTTTGGT		ATAAAATAATTTTTTCGATA
	mhpABCDFE operon	TCTGCATATTAATTGACATT	20	TAGACCGCGGGTTAAGCCGCGCACGGTTTTGTATTCCGTCTGCTCATTGTTCTGCATATTAATTGACATTTCTATAGTTAAAACAACGTGGTGCACCTGGTGCACATTCGGGCATGTTTTGA		ATATTAATTGACATTTCTAT
	nagABCD operon	TTTGTGAGTTTTGTCACCAA	20	CTACAGAGTGTGTGAAAATTTAATTCGTATCGCAAATTAAACGCGTGTCTTTTGTGAGTTTTGTCACCAAATATCGTTATTATCACTCCCTTTTACTGGCTAAACCAGAAAACTTATTTTAT		AGAGTGTGTGAAAATTTAAT
	nagE operon	TTTGCGATACGAATTAAATT	20	GTGATAATAACGATATTTGGTGACAAAACTCACAAAAGACACGCGTTTAATTTGCGATACGAATTAAATTTTCACACACTCTGTAGCAGATGATCTAACAATCTGATTACAGAACATCGGCA		ACGAATTAAATTTTCACACA
	pdhR operon	GTTGTTAAAATGTGCACAGT	20	AAAGTCTACATTTGTGCATAGTTACAACTTTGAAACGTTATATATGTCAAGTTGTTAAAATGTGCACAGTTTCATGATTTCAATCAAAACCTGTATGGACATAAGGTGAATACTTTGTTACT		TGTGCATAGTTACAACTTTG
	rhaBAD + rhaSR operon	AACGTGATGATGTTCACAAT	20	CCTTCTCGTTACTGACAGGAAAATGGGCCATTGGCAACCAGGGAAAGATGAACGTGATGATGTTCACAATTTGCTGAATTGTGGTGATGTGATGCTCACCGCATTTCCTGAAAATTCACGCT		TGAACGTGATGATGTTCACA
	rhaSR operon	GATGTGATGCTCACCGCATT	20	AACCAGGGAAAGATGAACGTGATGATGTTCACAATTTGCTGAATTGTGGTGATGTGATGCTCACCGCATTTCCTGAAAATTCACGCTGTATCTTGAAAAATCGACGTTTTTTACGTGGTTTT		TGAACGTGATGATGTTCACA
	rhaSR operon	TTCCTGAAAATTCACGCTGT	20	TGATGATGTTCACAATTTGCTGAATTGTGGTGATGTGATGCTCACCGCATTTCCTGAAAATTCACGCTGTATCTTGAAAAATCGACGTTTTTTACGTGGTTTTCCGTCGAAAATTTAAGGTA		TTGTGGTGATGTGATGCTCA
	rhaSR operon	GTGGTGATGTGATGCTCACC	20	TTGGCAACCAGGGAAAGATGAACGTGATGATGTTCACAATTTGCTGAATTGTGGTGATGTGATGCTCACCGCATTTCCTGAAAATTCACGCTGTATCTTGAAAAATCGACGTTTTTTACGTG		TGAACGTGATGATGTTCACA
	flhDC operon	TGTGTGATCTGCATCACGCA	20	TATCAATAAGTTGGAGTCATTACCCATTTATGTTAAGTAATTGAGTGTTTTGTGTGATCTGCATCACGCATTATTGAAAATCGCAGCCCCCCTCCGTTGTATGTGCGTGTAGTGACGAGTAC		AGTAATTGAGTGTTTTGTGT
	hlyE operon	TGTTTGATATTTATCATATT	20	ACCCGGCTAAAAAATAGAATAGAAGCATTCGCCATAATGACATTAAACATTGTTTGATATTTATCATATTAATAGAAATAAAGACATTGACGCATCCCGCCCGGCTAACTATGAATTAGATG		TGTTTGATATTTATCATATT
	treBC operon	ATTGTGATCTTCGCTGCGTT	20	AACAAATCATCATCCCCGCCACCCTGTCCTGATCGTTTCCTGAACGATAAATTGTGATCTTCGCTGCGTTTCGGGAACGTTCCCGTTTTTAAATTTTTCCGCGCAATATATTCTGCAGCCAA		TTCCCGTTTTTAAATTTTTC
	treBC operon	AAATGTCATCTGCCATGGGG	20	ACGTTCCCGTTTTTAAATTTTTCCGCGCAATATATTCTGCAGCCAACCAAAAATGTCATCTGCCATGGGGCTTTATGATGAGCAAAATAAACCAAACGGATATCGATCGGTTGATTGAACTG		TTATGATGAGCAAAATAAAC
	xylAB operon	TGCGAGCGAGCGCACACTTG	20	TGCATTTTTCTCTTCGAGGAATTACCCAGTTTCATCATTCCATTTTATTTTGCGAGCGAGCGCACACTTGTGAATTATCTCAATAGCAGTGTGAAATAACATAATTGAGCAACTGAAAGGGA		TAGCAGTGTGAAATAACATA
LexA	polB operon	CTGTATAAAACCACAG	16	AACACTATCTGCGTAAGCATGGCGCGAAGGCATATTACGGGCAGTAATGACTGTATAAAACCACAGCCAATCAAACGAAACCAGGCTATACTCAAGCCTGGTTTTTTGATGGATTTTC	CTGTATATAAATACAG	CTGTATAAAACCACAG
	umuDC operon	CTGTATATAAAAACAG	16	CAAATATTGATAGCCTGAATCAGTATTGATCTGCTGGCAAGAACAGACTACTGTATATAAAAACAGTATAACTTCAGGCAGATTATTATGTTGTTTATCAAGCCTGCGGATCTCCGCG	CTGTATAAATAAACAG	CTGTATATAAAAACAG
	dinG operon	TTGGCTGTTTATACAG	16	TCCAGAAACAGAAAAACCATTACCCCTGAAAACCGAAAAATGCCACAATATTGGCTGTTTATACAGTATTTCAGGTTTTCTCATGGCATTAACCGCCGCGCTTAAAGCGCAAATTGCC	CTGTTTAAATATCCAG	TTGGCTGTTTATACAG
	ftsK operon	CTGTTAATCCATACAG	16	GACGCGCTAACACGGAACAGGTGCAAAATCGGCGTATTTTGATTACACTCCTGTTAATCCATACAGCAACAGTACTGGGGTAACCTGGTACTGTTGTCCGTTTTAGCATCGGGCAGGA	CTGTATATATACCCAG	CCTGTTAATCCATACA
	recA operon	CTGTATGAGCATACAG	16	GCGTATGCATTGCAGACCTTGTGGCAACAATTTCTACAAAACACTTGATACTGTATGAGCATACAGTATAATTGCTTCAACAGAACATATTGACTATCCGGTATTACCCGGCATGACA	CTGTATAAATAACCAG	CTGTATGAGCATACAG
	lexA operon	CTGTATATACTCACAG	16	GATAAATCTCTGGTTTATTGTGCAGTTTATGGTTCCAAAATCGCCTTTTGCTGTATATACTCACAGCATAACTGTATATACACCCAGGGGGCGGAATGAAAGCGTTAACGGCCAGGCA	CTGTATATAAAAACAG	CTGTATATACACCCAG
	lexA operon	CTGTATATACACCCAG	16	GCAGTTTATGGTTCCAAAATCGCCTTTTGCTGTATATACTCACAGCATAACTGTATATACACCCAGGGGGCGGAATGAAAGCGTTAACGGCCAGGCAACAAGAGGTGTTTGATCTCAT	CTGTATATAAAAACAG	CTGTATATACACCCAG
	recN operon	CTGTATATAAAACCAG	16	CAAGCTCGGCTGGTCAAAAAAATTATTCTAATTTTACGCCAGCCTCTTTACTGTATATAAAACCAGTTTATACTGTACACAATAACAGTAATGGTTTTTCATACAGGAAAACGACTAT	CTGTATATACACCCAG	CTGTATATAAAACCAG
	ycgL operon	CCGTAGAAATCTACAG	16	GGCATTTTTGCCGGGGGGATTACTTATAAAGGGGGCATGGACTCAACAAACCGTAGAAATCTACAGCTGGCTGGCTTGTGGCGCGGGTTTCATTGATGTTAGCTTATGCCAAAACCTG	CTGTATATAAAACCAG	CCGTAGAAATCTACAG
	minCDE + ycgJ operon	CTGTTTAAATATCCAG	16	TTATTTACGCTTCCTTTTTCCGCACCCTAATCGTGACAGCATCTCCAGACCTGTTTAAATATCCAGTATTGAGGCAAGTGTATTTTTTCACCACGCCAGGCTTTCTTAACTTTCCATT	CTGTATGAGCATACAG	ACCCTAATCGTGACAG
	dinI operon	CTGTATAAATAACCAG	16	CCGTTAAACAATAAAAATCGTAGCTTCCTGTTGTCATTAGGTTATTTTACCTGTATAAATAACCAGTATATTCAACAGGGGGCTATTATGCGAATTGAAGTCACCATAGCGAAAACTT	CTGGATAAGCATCCAG	CTGTATAAATAACCAG
	yebGFE operon	CTGTATAAAATCACAG	16	TGCGTGTGTCTTTATTGCTGATGTTGATTTCTCAACCGAAAAGAAATATACTGTATAAAATCACAGTTATTATGAGAGGCTGCAAATGGCGGTTGAAGTTAAATACGTAGTCATTCGT	CTGGATAGATATCCAG	CTGTATAAAATCACAG
	yigN operon	CTGGACGTTTGTACAG	16	TTCGGCCTTTTGTATTTTTGCGTAGCGCCTCGCAGGAAATGCCTTTCCAACTGGACGTTTGTACAGCACAATTCTATTTTGTGCGGGTAAGTTGTTGCGTCAGGAGGCGTTGTGGATT	CTGGATAAAATTACAG	CGGGTAAGTTGTTGCG
	pdxHtyrS operon	CTGTCTGAACAAACAG	16	ATTTCGTTCACTGAGTTTTCCTACAACCTGTTGCAGGGTTATGACTTCGCCTGTCTGAACAAACAGTACGGTGTGGTGCTGCAAATTGGTGGTTCTGACCAGTGGGGTAACATCACTT	CTGTATATTTATTCAG	CCTGTCTGAACAAACA
	ygjF operon	CTGTTTTTATAAACAA	16	CGGATTATAAAGTAACTCCGTGTCGCAATCCAGCCATTACCGCGCGCCTGCTGTTTTTATAAACAATGTATTTTCAATCCGTTATACTTTTCCTGGTGATGTTAGAAAGGAGTAAATA	CTGTCTGAACAAACAG	CTGTTTTTATAAACAA
	yciGFE operon	TTGTTAATATATCCAG	16	AACACCAGTAAAATCAATAATTTTCTCTAAGTCACTTATTCCTCAGGTAATTGTTAATATATCCAGAATGTTCCTCAAAATATATTTTCCCTCTATCTTCTCGTTGCGCTTAATTTGA	CTGAATGAATACCCAG	TTGTTAATATATCCAG
	ygiS operon	CTGGATAAGCATCCAG	16	AAAAAGGCAATGCCCAACCTCATCCTTCCACAATCAAACTTTTACGTGTTCTGGATAAGCATCCAGAACTATTGAATGAAATCCGTTAATTAATGGAAAAGCGGGGGCAACTCGCTTT	CTGTATAAAATCACAG	CTGGATAAGCATCCAG
	xylE operon	CTGAATGAATACCCAG	16	AATTCCAACATCAATGCACTGATAAAAGATCAGAATGGTCTAAGGCAGGTCTGAATGAATACCCAGTATAATTCCAGTTATATATTTTCGATTACCTTAGTCGCTACATTAGGTGGTT	CTGTTTTTTTATCCAG	CTGAATGAATACCCAG
	ydbHynbEydbL operon	CTGGGTAAATATAAAG	16	CCGTATTGAATGCTTAATTTTTCGCTAAATCAGGATATTAACTACCCATGCTGGGTAAATATAAAGCCGTTCTCGCGCTGTTATTACTGATTATTCTTGTGCCGTTGACGCTGCTGAT	CTGGATAGATAACCAG	CTGGGTAAATATAAAG
	brnQ operon	TTGTTTAAATATACCG	16	TCGAAAAACTATTCTTCGCCGCGCCTGGTTGGGAGTATTTCCCGCTAAAATTGTTTAAATATACCGCTGTATCATCCCCAGGGATTGGCACAAAAATTTAACGTTACAACACCACATC	CTGTATATTCATTCAG	TTGTTTAAATATACCG
	yiaOlyxKsgbHUE operon	CTGGTTTTATATTCAT	16	TGGCAAAACTCAAATTCGATGATGCAGTCAGAGGCGTTTTCCCTTACGTCCTGGTTTTATATTCATTATTAGTCGTATTTGTTTTTATTCCCGATCTCATCATCCTCCCTTTGAAATG	CTGTACATCCATACAG	TACGTCCTGGTTTTAT
	yrfDCBAhofQ operon	CTGGACAATTTTACAG	16	GGGCAAAAGAAATGGCGACGGGTGCAGCAAAACGATGTGCTGGAAAACGGCTGGACAATTTTACAGCTGACGCCAGACGTACTAACGCTGGGTACCGGGACAAACTGCGAACCGCCAC	CTGTATAAAACCACAG	CTGGACAATTTTACAG
	metR + metE operon	CTTGAGGAATATACAG	16	TGTTTTACTTCGATCATGAAAGTCCTTCACTTCGGCATGAATAATTTGCGCTTGAGGAATATACAGTAACCGCCAATTATGGATGTGTAAACATCTGGACGGCTAAAATCCTTCGTCT	CTGATGATATATACAG	ATGTGTAAACATCTGG
	yhiX operon	CTACATTAATAAACAG	16	GCTTCGTTTAAATTTATTTATCAATCAATTTGACTTAAGAGGGCGGCGTGCTACATTAATAAACAGTAATATGTTTATGTAATATTAAGTCAACTATGCAATCACTACATGGGAATTG	CTGATTAAAAACCCAG	GTTTAAATTTATTTAT
	pshMhofD operon	CTGTGAGTTAACACAG	16	TCGCTGACCTTAAAAATGAGTGCTAAGAGTGAAGCTAATATCGATCGTTTCTGTGAGTTAACACAGTCCTGGCTTCCGATGGAAAAAACAGAAAAAGATCCGGTCAGTGGTGTATGGA	CTGGGTAAATATAAAG	CTGTGAGTTAACACAG
	rfaJY operon	CTGGGAAACTATAAAG	16	GGATTTAGCAACTATCTTTTTTATTTTATTGAAAAGATAAAGCATTAAAACTGGGAAACTATAAAGTAATGATATAAGGGTAGCATTGTGGACTCATTTCCTGCCATAGAGATAGATA	TTGAATGAATATACAG	TAAAGTAATGATATAA
	yjgN operon	CTGTCTGTATATATAA	16	TTTGCCAGCCTATTACTGATAAGAGTATTGTAACGTGGCAGAACATTTTACTGTCTGTATATATAAGTTATATCAATGGATTTTTTAATTCAGGGAATTTTTATGGCTCAAGTTATTA	CTGTTAATCCATACAG	CTGTATATATAAGTTA
	ybiT operon	CTGTGTTAGTTTCCAG	16	CAGACTTATGGCATAATGCGCGGTTTGTCATATCTCTTTTCAGGATACGCCTGTGTTAGTTTCCAGTAACGTCACCATGCAGTTCGGCAGTAAGCCGTTGTTTGAAAACATTTCCGTC	CTGGACAATTTTACAG	CTGTGTTAGTTTCCAG
	ilvDA operon	CTGGGAGTAAATAAAG	16	TAAATACAAAAAATGGGACGGCACGCACCGTCCCATTTACGAGACAGACACTGGGAGTAAATAAAGTATGCCTAAGTACCGTTCCGCCACCACCACTCATGGTCGTAATATGGCGGGT	CTGTTTATTCATACCG	CTGGGAGTAAATAAAG
	yecSC operon	CTGTTTATTCATACCG	16	GGCTGATTGACGGTATCAGTCAGAAACGCTTCAAAGATGAAGGGCCGATTCTGTTTATTCATACCGGCGGTGCGCCTGCGCTGTTCGCCTATCATCCCCACGTTTAGCTCCGGAAACG	TTGTTAATATATCCAG	CTGTTTATTCATACCG
	ecpD operon	TTGAATGAATATACAG	16	AACACTGCATACACCATTACTTATCAGTAAGTATTCACCAGTTAAATTGATTGAATGAATATACAGGGAATAATAATTTCTATTTTATATTATTCCCTGTTTTAATTAACTCTATCAG	CTGTTTTAGCATTCAG	TTGAATGAATATACAG
	ydeJ operon	TTGGACGAGCATACAG	16	TTAAACATATTTTCAGAATAATCGGATTTATATGTTTGAAAATTATTATATTGGACGAGCATACAGAAAAAGCAAATCACCTTTACATATAAAAGCGTGGACAAAAAACAGTGAACAT	CTGTGTTAGTTTCCAG	TTGGACGAGCATACAG
	yfiE + yfiK operon	CTGTCTACCAAAACAG	16	GAATCTAGAATATAAAAACATTCATTTTTTTAAATGTTCCGTGTCGGGTACTGTCTACCAAAACAGAGGAGATAACAAGTGACACCGACCCTTTTAAGTGCTTTTTGGACTTACACCC	TTGGCTGTTTATACAG	CTGTCTACCAAAACAG
	rob + creABC operon	CTGTTTTAGCATTCAG	16	TTTCAACAACGAGCACCTGACATCAGGTAATTGGATAATAGCATTTTTTGCTGTTTTAGCATTCAGTGTTTTTTTCTTAGTAGAGTATGTTTTAGGGCTTGACGGAAATAAAAGTATT	TTGTTTAAATATACCG	CTGTTTTAGCATTCAG
	dinJyafQ + yafL operon	CTGTATATTTATTCAG	16	CGATTCGGGCGCGAACAAACGCGTTAGCAGCCATTGGGGTATCTCCTGTGCTGTATATTTATTCAGCTTGAATTGTAGCTCAAATGAGCAACAGCGACAATCCATGAGTAATTTAATA	CTGTACGTATCGACAG	TCCTGTGCTGTATATT
	sulA operon	CTGTACATCCATACAG	16	TGCGAGGCTCTTTCCGAAAATAGGGTTGATCTTTGTTGTCACTGGATGTACTGTACATCCATACAGTAACTCACAGGGGCTGGATTGATTATGTACACTTCAGGCTATGCACATCGTT	CTGTATACTTTACCAG	CTGTACATCCATACAG
	rpsUdnaGrpoD operon	CTGGCGTTGATGCCAG	16	TTACAAAGCAGCAGCAATTGCAGTAAAATTCCGCACCATTTTGAAATAAGCTGGCGTTGATGCCAGCGGCAAACCGAATTAATCAAAGGTGAGAGGCACATGCCGGTAATTAAAGTAC	CTGTTTTTATAAACAA	CCGAATTAATCAAAGG
	uvrB operon	CTGTTTTTTTATCCAG	16	CATGATTGACAGCGGAGTTTACGCTGTATCAGAAATATTATGGTGATGAACTGTTTTTTTATCCAGTATAATTTGTTGGCATAATTAAGTACGACGAGTAAAATTACATACCTGCCCG	CTGTGAGTTAACACAG	CTGTTTTTTTATCCAG
	recN operon	CTGTACACAATAACAG	16	TTATTCTAATTTTACGCCAGCCTCTTTACTGTATATAAAACCAGTTTATACTGTACACAATAACAGTAATGGTTTTTCATACAGGAAAACGACTATGTTGGCACAACTGACCATCAGC	CTTGAGGAATATACAG	CTGTATATAAAACCAG
	dinD operon	CTGTATATAAATACAG	16	TTTTGCGATGTTTTTTTGCCCAGCACACTGAGAACGTGAGATACTCACAACTGTATATAAATACAGTTACAGATTTACTTTCTTTGCAATTGATATCACATGGAGTGGGCAATGAACG	CTGTCTACCAAAACAG	CTGTATATAAATACAG
	uvrA operon	CTGTATATTCATTCAG	16	AAACCTGGCCAGACATTGTTACACAACACTCCGGGTAATGCATTCCAATACTGTATATTCATTCAGGTCAATTTGTGTCATAATTAACCGTTTGTGATCGCCGGTAGCACCATGCCAC	TTGGACGAGCATACAG	CTGTATATTCATTCAG
	recQ operon	CTGTTTTTATTTCAGG	16	TCAGAGACTAAAAGCATTGCAGTTTCTCGCGCAGGCGCTGAAAATAGCGCCTGTTTTTATTTCAGGCAATCGGGGTGAATGTGGCGCAGGCGGAAGTGTTGAATCTGGAGTCCGGAGC	CTGGACGTTTGTACAG	GAATCTGGAGTCCGGA
	ydjM operon	CTGTACGTATCGACAG	16	AGAAAGAGTTACACCGTCACCACTTCCGTGCACTGTATAAAAATCCTATACTGTACGTATCGACAGTTTAGTGAGTTTTATCATGACGGCGGAAGGTCACCTTCTCTTTTCTATTGCT	CCGTAGAAATCTACAG	CTGTATAAAAATCCTA
	ydjM operon	CTGTATAAAAATCCTA	16	ATTAATCGTCAATTTAAGAGAAAGAGTTACACCGTCACCACTTCCGTGCACTGTATAAAAATCCTATACTGTACGTATCGACAGTTTAGTGAGTTTTATCATGACGGCGGAAGGTCAC	CTGATGATGCAGACAG	CTGTATAAAAATCCTA
	yjiW operon	CTGATGATATATACAG	16	CAGAAATTGCCCATTTTATTCTATTTTTAGCTGGACTTTCCCCATATTTACTGATGATATATACAGGTATTTAGCGCGGTGCGGATGTGCGCCAACACACCCGCATCGCTAATCACAA	CTGGGAGTAAATAAAG	CTGATGATATATACAG
	ydjQ operon	CTGGATAGATAACCAG	16	AACCTTTGTCATCGACCCGCCTCTTTTTTAATCGCTTCCCGCCTGTTACACTGGATAGATAACCAGCATTCGGAGTCAACAGTGGTACGGCGTTTAACTTCTCCGCGGCTCGAATTTG	CTGGGAAACTATAAAG	CTGGATAGATAACCAG
	molR_1 operon	CTGGATAAAATTACAG	16	GATTTTGTCTCTCTCTAACCCGCATAAATACTGGTAGCATCTGCATTCAACTGGATAAAATTACAGGGATGCAGAATGAGACACTTTATCTATCAGGACGAAAAATCACATAAATTCA	CTGGTTTTATATTCAT	CTGGATAAAATTACAG
	ybfE operon	CTGATTAAAAACCCAG	16	CCGGATGCGGTATTACGCGCTATCCGTCGCTATCTCAATGATTAACGCAACTGATTAAAAACCCAGCGTCCGCGTCGCTTTCCGCGCGTGGGCGTTGGCGTGACTCATCGCGCTGATG	CTCTTTGTAGACACAG	GCGTGACTCATCGCGC
	ybdY operon	CTGTATAAATAAACAG	16	TTCAGCTTCAGTTGATTAAATGAGGAGTGAGAAGTCCGAAACAGGACTCACTGTATAAATAAACAGCTATTTTGTTGAGGAAGGGTAAGATAACGGCGGGTGCCTGAAGCTTTCCGGT	CTGTCTGTATATATAA	CTGTATAAATAAACAG
	uvrD operon	CTGTATATATACCCAG	16	TGGAAATTTCCCGGTTGGCATCTCTGACCTCGCTGATATAATCAGCAAATCTGTATATATACCCAGCTTTTTGGCGGAGGGCGTTGCGCTTCTCCGCCCAACCTATTTTTACGCGGCG	CTACATTAATAAACAG	CTGTATATATACCCAG
	ruvAB operon	CTGGATAGATATCCAG	16	TGACGCTCCTGCGTAATGAATCAAAGATAATGCTGTATGATAAAAAAATGCTGGATAGATATCCAGCGAAGGATGAAGAAAACTTGCGAGGTGTCTCGATGAACTGAAAAATGGCACA	CTGTTTTTATTTCAGG	CTGGATAGATATCCAG
	sbmC operon	CTGTATATAAAAACAG	16	CAAATATTGATAGCCTGAATCAGTATTGATCTGCTGGCAAGAACAGACTACTGTATATAAAAACAGTATAACTTCAGGCAGATTATTATGTTGTTTATCAAGCCTGCGGATCTCCGCG	CTGGCGTTGATGCCAG	CTGTATATAAAAACAG
	recN operon	ATGGTTTTTCATACAG	16	AGCCTCTTTACTGTATATAAAACCAGTTTATACTGTACACAATAACAGTAATGGTTTTTCATACAGGAAAACGACTATGTTGGCACAACTGACCATCAGCAACTTTGCTATCGTTCGT		CTGTATATAAAACCAG
	ycbUVF operon	CTGATGATGCAGACAG	16	CCAGAACAACATTATTTCCCCTGCTGGTGGAACATTACCGCTCTCTATTCCTGATGATGCAGACAGTATCGCGCGAATGAATGTCTATCCAGTCAGCACGACAGGTGTACCACCAGAA		CAGCACGACAGGTGTA
	dinP operon	CTGTATACTTTACCAG	16	CGAACGCGTTAAATGCTGAATCTTTACGCATTTCTCAAACCCTGAAATCACTGTATACTTTACCAGTGTTGAGAGGTGAGCAATGCGTAAAATCATTCATGTGGATATGGACTGCTTT		CTGTATACTTTACCAG
	rcsB operon	CTGTATACTGAAGCAG	16	GCGGCTATTATGCGCTCTTTGTAGACACAGTACCGGATGATGTTAAGAGGCTGTATACTGAAGCAGCAACCAGTGACTTTGCTGCGTTAGCCCAAACGGCTCATCGTCTTAAAGGCGT		CTGTATACTGAAGCAG
